# Supplementary material for: LEADR, a p63 target, dampens interferon signalling in bladder cancer
Source: Cell Death Discov. 2025 Jun 3;11:264. doi: 10.1038/s41420-025-02546-1 (PMC12134291; doi:10.1038/s41420-025-02546-1)
Supplement: Supplementary file 2 — Supplementary Table S1 [file 41420_2025_2546_MOESM2_ESM.xlsx]

## Sheet: Table S1
Table S1 - Primer and siRNA sequences
qPCR primers
p63 For	ACCTGGAAAACAATGCCCAGA
p63 Rev	ACGAGGAGCCGTTCTGAATC
LEADR For	GAGACATCTGGAGTGTGCGT
LEADR Rev	TAAGGTTCCCATCTGCGGTG
GAPDH For	GTCTCCTCTGACTTCAACAGCG
GAPDH Rev	ACCACCCTGTTGCTGTAGCCAA
ChIP-qPCR primers
Neg For	AAGAGGCCCTTCCTCTATGC
Neg Rev	TGTGATTAATCTCGACTCCAAGA
Enh1 For	GGGAGGAGCCACATACGAGA
Enh1 Rev	CAGTGCAAGCCCCATAAAAGG
Enh2 For	GCAGGGGAAAATCCCAGTGA
Enh2 Rev	GCCTCACAATCAGACTGCCT
Enh3 For	TTATGTCATGCCCTGGTGAGG
Enh3 Rev	AAGAGAGGCCACGCATCTTA
siRNAs
siRNA pan-p63 #1	GGAUGAACCGCCGUCCAAU
siRNA pan-p63 #2	CAGGUUGGCACUGAAUUCA
siRNA dN-p63 #1	GAAGAAAGGACAGCAGCAUUG
siRNA dN-p63 #2	ACAAUGCCCAGACUCAAUUUU
siRNA LEADR	AACUGGGUGCUUUAUAUAGGA
