# Supplementary material for: LEADR, a p63 target, dampens interferon signalling in bladder cancer
Source: Cell Death Discov. 2025 Jun 3;11:264. doi: 10.1038/s41420-025-02546-1 (PMC12134291; doi:10.1038/s41420-025-02546-1)
Supplement: Supplementary file 3 — Supplementary Table S2 [file 41420_2025_2546_MOESM3_ESM.xlsx]

## Sheet: DEGs RNA seq
Gene name	Scramble-1	Scramble-2	Scramble-3	LEADR-KD1	LEADR-KD2	LEADR-KD3	log2(FC)	pvalue	padj
IL7R	11.2183	16.025	16.5133	176.577	140.552	205.444	3.57415	4.6e-27	8.35e-25
RSAD2	50.9922	42.7332	125.914	416.767	610.016	626.208	2.91416	1.12e-08	2.47e-07
ENPP5	2.03969	3.5611	9.2887	50.4507	33.4648	17.7788	2.77999	4.53e-05	0.000443868
CCDC85A	0	2.67083	12.3849	29.6124	35.3771	24.6927	2.59077	0.000528401	0.00365308
BACH2	3.05953	4.45138	6.19247	18.6448	34.421	25.6805	2.5276	0.000211003	0.00168012
CXCL10	26.5159	8.90275	34.0586	107.482	130.991	147.169	2.48934	1.57e-11	5.59e-10
OSTM1	242.723	277.766	248.731	1427.97	1482.01	1376.87	2.47674	1.06e-93	3.59e-90
ITGB8	137.679	73.8928	102.176	556.055	486.674	537.314	2.33754	2.47e-32	9.1e-30
EREG	10.1984	8.01248	18.5774	42.7734	76.491	63.2134	2.32391	6.02e-07	9.08e-06
IFIT1	164.195	61.429	408.703	741.406	948.489	1412.42	2.29065	0.00237961	0.0128533
DIO2	70.3692	48.9651	70.1813	247.867	239.991	406.936	2.24424	7.99e-19	6.8e-17
EIF5A2	28.5556	26.7083	16.5133	131.611	94.6576	109.636	2.2209	2.97e-11	1.01e-09
NSFP1	3.05953	12.4639	11.3529	16.4513	8.60524	97.7833	2.18797	0.00374826	0.0188062
KRT23	0	8.90275	5.16039	15.3546	30.5964	17.7788	2.16087	0.00699517	0.0309987
LRRC58	596.609	581.35	502.622	2816.47	2273.7	2018.88	2.07993	1.64e-55	1.86e-52
FAM134B	17.3373	5.34165	9.2887	31.8059	59.2805	37.533	2.02306	0.000173412	0.00141908
SAMD9L	84.6471	32.9402	136.234	257.737	348.99	390.145	1.97584	0.000513235	0.00356749
SETD7	387.541	327.621	350.907	1572.75	1390.22	1184.26	1.96039	1.13e-47	7.67e-45
TXK	1.01984	8.01248	6.19247	21.9351	21.9912	15.8034	1.95687	0.0088607	0.0374942
POLN	6.11906	5.34165	4.12831	23.0318	26.7719	9.8771	1.93503	0.00806736	0.034863
OASL	200.909	177.165	228.089	757.857	768.735	776.34	1.92834	1.06e-41	5.5e-39
GALNT5	9.1786	10.6833	19.6095	54.8377	39.2016	55.3117	1.92457	4.28e-05	0.000421986
RASGRF1	0	9.79303	6.19247	6.58053	26.7719	27.6559	1.92022	0.0242447	0.0826178
GOLGA7B	3.05953	3.5611	10.3208	25.2254	11.4737	25.6805	1.88899	0.0102954	0.0422285
ELFN2	9.1786	12.4639	13.417	40.5799	50.6753	38.5207	1.88766	8.29e-05	0.000746737
SEMA3A	62.2105	62.3193	70.1813	209.48	224.692	273.596	1.86376	7.4e-17	5.27e-15
RP11-598F7.4	7.13891	2.67083	8.25663	33.9994	18.1666	11.8525	1.83477	0.011293	0.0454961
AIM2	44.8731	40.9527	52.636	114.062	173.061	191.616	1.79446	1.81e-10	5.55e-09
LAMA4	22.4366	17.8055	37.1548	89.9339	94.6576	80.9922	1.78713	5.19e-07	7.93e-06
IFIT3	399.779	270.644	558.354	1073.72	1398.83	1722.57	1.77223	3.94e-07	6.26e-06
MT-TV	1.01984	15.1347	1.03208	25.2254	25.8157	8.88939	1.77121	0.0437717	0.13014
HERC5	40.7938	31.1596	38.1869	121.74	125.254	126.427	1.76566	4.9e-10	1.4e-08
CMPK2	108.103	77.4539	183.71	298.317	432.174	520.523	1.76529	1.26e-11	4.57e-10
FBXL17	161.135	128.2	111.464	482.572	459.902	409.9	1.75465	9.61e-23	1.18e-20
IFIT2	80.5677	107.723	173.389	333.413	424.525	458.297	1.75215	5.23e-14	2.59e-12
MX2	206.008	66.7706	311.688	452.96	661.647	845.48	1.74658	0.00637662	0.0288377
KLHL2	104.024	115.736	113.529	333.413	393.929	385.207	1.73899	2.41e-22	2.78e-20
RHOBTB1	6.11906	12.4639	5.16039	30.7091	19.1228	29.6313	1.72564	0.00523816	0.0245535
GDPD5	66.2899	64.9901	46.4435	167.803	242.859	174.825	1.71901	1.53e-11	5.48e-10
PRR5L	9.1786	6.23193	8.25663	18.6448	33.4648	24.6927	1.70713	0.00507921	0.0239703
CAV2	131.56	131.761	113.529	379.477	375.762	453.359	1.68037	1.39e-21	1.53e-19
C9orf41	197.85	157.579	201.255	583.473	546.911	638.06	1.67026	1.83e-26	3.2e-24
SLC8A1	6.11906	11.5736	14.4491	29.6124	35.3771	36.5453	1.65943	0.00186566	0.0105065
DLC1	217.227	246.606	204.351	687.665	800.287	623.245	1.65826	1.1e-27	2.12e-25
TMOD2	65.27	53.4165	53.6681	224.835	204.613	108.648	1.64242	1.34e-08	2.9e-07
ABCB10	261.08	365.903	313.752	1053.98	992.471	870.172	1.63012	7.17e-29	1.63e-26
TULP3	254.961	197.641	159.972	601.021	639.656	637.073	1.61643	4.66e-22	5.29e-20
AC007743.1	21.4167	37.3916	30.9623	74.5793	85.0963	114.574	1.60705	3.34e-06	4.35e-05
OLR1	138.699	162.03	260.084	388.251	547.867	768.438	1.60455	5.47e-05	0.000524728
KATNAL1	29.5755	32.9402	15.4812	118.449	65.9735	53.3363	1.59916	9.14e-05	0.000811114
TRBC2	304.933	352.549	255.955	889.468	930.322	945.238	1.59572	2.29e-30	6.12e-28
SAMD4A	286.576	246.606	219.833	660.246	744.831	866.221	1.59339	5.36e-25	8.29e-23
CCRL2	35.6945	24.9277	30.9623	119.546	78.4033	78.0291	1.59281	2.87e-06	3.77e-05
CFL2	276.378	277.766	362.259	910.306	915.024	933.386	1.59148	1.03e-30	3.12e-28
C15orf48	4.07938	8.01248	9.2887	4.38702	27.728	31.6067	1.57945	0.0370474	0.114758
FRMD3	17.3373	41.8429	45.4114	104.192	104.219	101.734	1.56479	4.78e-06	5.98e-05
HAS2	119.322	112.175	139.331	335.607	354.727	403.973	1.56372	5.57e-18	4.46e-16
PDHX	388.561	397.953	398.382	1112.11	1170.31	1215.87	1.56203	8.66e-42	4.71e-39
IGDCC3	12.2381	24.9277	12.3849	38.3864	54.4998	54.324	1.56103	0.000640991	0.00430818
MYADM	19.377	33.8305	38.1869	73.4825	97.526	93.8324	1.5346	9.39e-06	0.000108872
IFITM1	10.1984	3.5611	23.7378	16.4513	43.0262	46.4224	1.5145	0.0156479	0.0587517
EFHD2	916.84	967.729	1018.66	2713.37	2782.36	2795.22	1.51399	1.29e-56	1.6e-53
DUSP4	300.854	393.502	326.137	840.114	1097.65	974.869	1.51189	5.69e-25	8.7e-23
PTRF	32.635	21.3666	29.9303	67.9988	71.7103	97.7833	1.50697	2.09e-05	0.000220841
B3GNT5	242.723	254.619	247.699	699.729	713.279	692.385	1.49828	1.14e-29	2.76e-27
UTRN	28.5556	19.5861	24.7699	96.5144	55.456	53.3363	1.49408	0.000149933	0.00124948
OAT	42.8334	46.2943	59.8605	137.094	142.465	139.267	1.49332	1.43e-08	3.08e-07
EPHX4	14.2778	25.818	8.25663	48.2572	54.4998	34.5698	1.49282	0.00220396	0.0120818
MGLL	201.929	185.177	136.234	583.473	441.736	444.469	1.48754	8.38e-16	5.19e-14
ADPRH	8.15875	15.1347	14.4491	28.5156	48.763	28.6436	1.48704	0.00445789	0.0216179
RP11-342K6.1	39.7739	84.5761	50.5718	166.707	141.508	183.714	1.48363	2e-07	3.4e-06
TRBJ2-3	5.09922	13.3541	6.19247	21.9351	23.9034	23.705	1.4819	0.0186823	0.0676949
RP11-101E13.5	23.4564	26.7083	20.6416	61.4182	58.3244	78.0291	1.47881	7.13e-05	0.000660046
NAAA	68.3295	47.1846	60.8926	130.514	190.271	168.898	1.47871	1.63e-08	3.48e-07
NPIPA7	8.15875	13.3541	4.12831	15.3546	39.2016	16.7911	1.4681	0.0282735	0.0931528
SAMD9	316.152	161.14	388.061	794.05	722.84	849.43	1.45232	6.72e-05	0.000625917
ST6GALNAC4	12.2381	9.79303	7.22455	28.5156	22.9473	28.6436	1.45147	0.0106399	0.0433395
DCP2	962.733	965.948	1026.92	2759.43	2626.51	2695.46	1.45128	2.55e-53	2.48e-50
MME	1.01984	6.23193	27.8661	46.0637	30.5964	18.7665	1.44805	0.0448732	0.132661
MIR621	8.15875	16.9152	12.3849	30.7091	41.1139	30.619	1.44462	0.00519791	0.0244069
PCSK5	25.4961	10.6833	19.6095	49.354	46.8507	54.324	1.4415	0.00102637	0.00639055
BNC2	4.07938	8.01248	13.417	15.3546	29.6403	23.705	1.43525	0.0268223	0.0894537
FST	195.81	159.359	155.844	392.638	447.472	539.29	1.43422	5.56e-16	3.54e-14
EPSTI1	39.7739	21.3666	63.9888	81.1598	94.6576	160.009	1.43285	0.000146501	0.00122312
CTC-534A2.2	30.5953	31.1596	29.9303	77.8696	83.184	85.9307	1.42969	1.06e-05	0.000122228
NPIPA7	49.9724	16.025	29.9303	25.2254	139.596	91.857	1.42835	0.00406051	0.0200624
GNPNAT1	488.505	535.946	498.494	1379.72	1308	1400.57	1.42376	6.92e-38	3.14e-35
PPIP5K2	379.382	368.574	358.131	1068.24	967.611	929.435	1.42222	6.58e-31	2.13e-28
CYCS	2410.91	2555.98	2156.01	6782.33	5883.12	6389.49	1.41921	1.03e-46	6.69e-44
FAM73A	220.286	235.923	240.474	690.955	605.235	567.933	1.419	2.38e-22	2.76e-20
TFEB	13.258	29.3791	20.6416	51.5475	66.9296	51.3609	1.41712	0.000677202	0.00452136
CTD-2044J15.2	29.5755	25.818	22.7057	66.902	80.3156	61.238	1.41705	7.91e-05	0.000719833
NBN	1005.57	998.889	869.01	2732.02	2524.2	2404.09	1.41401	5.17e-41	2.52e-38
CRHR1	22.4366	30.2694	29.9303	75.6761	80.3156	64.2011	1.41178	5.49e-05	0.000525625
NR4A1	6.11906	24.0374	13.417	16.4513	60.2367	39.5084	1.40874	0.0158621	0.0593064
F2R	8.15875	13.3541	8.25663	30.7091	28.6841	19.7542	1.40093	0.0151819	0.0574582
MTMR9	265.159	286.669	269.372	810.502	655.91	700.286	1.39814	2.67e-23	3.46e-21
NABP1	566.013	457.601	484.045	1232.75	1347.2	1376.87	1.39327	2.22e-30	6.12e-28
PADI1	4.07938	7.1222	13.417	18.6448	24.8596	20.7419	1.38973	0.0330945	0.105265
DNAJC1	197.85	127.309	136.234	465.024	406.359	335.821	1.38902	4.18e-12	1.62e-10
SLC43A1	16.3175	14.2444	8.25663	28.5156	31.5525	41.4838	1.3856	0.00708846	0.0312779
PLAUR	52.012	73.0026	55.7322	99.8047	171.149	201.493	1.38503	2.2e-06	2.96e-05
SFXN3	75.4685	107.723	85.6625	212.77	296.403	193.591	1.38391	4.36e-09	1.03e-07
CENPQ	180.512	183.397	155.844	443.089	477.113	435.58	1.38223	2.79e-18	2.28e-16
C6orf99	7.13891	6.23193	9.2887	25.2254	25.8157	7.90168	1.38179	0.0480657	0.139644
PDP1	126.461	190.519	132.106	424.444	389.148	360.514	1.38176	3.23e-13	1.45e-11
IGIP	48.9525	40.9527	44.3794	101.998	113.78	133.341	1.38132	9.9e-07	1.43e-05
GBP6	14.2778	27.5985	13.417	44.9669	46.8507	52.3486	1.3718	0.00199215	0.0111086
RAB3IL1	5.09922	5.34165	13.417	16.4513	22.9473	21.7296	1.36826	0.0397567	0.121111
GFI1	2.03969	11.5736	10.3208	10.9675	16.2543	34.5698	1.36338	0.0626027	0.170868
ZNF878	7.13891	5.34165	13.417	13.1611	20.0789	32.5944	1.35834	0.0398047	0.12123
TTC3P1	26.5159	7.1222	14.4491	62.515	38.2455	21.7296	1.35457	0.0142376	0.054748
SYNJ1	194.79	162.92	169.261	436.508	502.928	403.973	1.35165	4.07e-16	2.6e-14
JAZF1	13.258	15.1347	8.25663	21.9351	41.1139	30.619	1.35134	0.01225	0.0487032
SLC2A10	72.4089	88.1372	93.9191	207.287	217.043	223.222	1.34726	2.44e-10	7.32e-09
PLA2R1	16.3175	24.9277	14.4491	58.128	52.5876	30.619	1.33442	0.00338748	0.0172826
PABPC4	5256.28	4650.8	4596.88	14279.7	11341.7	10933.9	1.33359	2.88e-33	1.09e-30
KHK	32.635	40.9527	40.251	105.288	94.6576	86.9185	1.33076	1.22e-05	0.000136418
WWTR1	252.921	275.095	278.661	655.859	700.849	659.79	1.3217	7.87e-23	9.74e-21
C3orf14	227.425	216.337	162.036	593.344	490.499	424.715	1.31424	2.46e-13	1.13e-11
SNX18P3	26.5159	4.45138	6.19247	39.4832	32.5087	19.7542	1.31176	0.0411524	0.124279
CCDC69	88.7264	137.993	87.7266	329.026	235.21	218.284	1.30921	3.54e-08	7.1e-07
PTK2	1489.99	1386.16	1434.59	3623.68	3575.95	3458.96	1.30622	6.48e-48	4.64e-45
IFI44L	239.663	36.5013	586.22	497.927	606.191	1024.25	1.30366	0.189944	0.3742
ARHGAP28	87.7066	111.284	132.106	288.446	280.148	247.915	1.30203	1.99e-10	6.09e-09
ABCA12	41.8136	28.4888	65.0209	117.353	94.6576	119.513	1.29908	5.6e-05	0.000534345
TMEM192	236.604	306.255	245.635	647.085	683.638	608.429	1.29592	2.18e-18	1.79e-16
PPP4R4	19.377	37.3916	39.219	84.4501	86.0524	65.1888	1.29272	0.000302887	0.00227366
STX11	55.0716	30.2694	55.7322	87.7404	130.035	125.439	1.29114	3.85e-05	0.000383598
ADCY7	20.3969	16.025	22.7057	55.9345	50.6753	37.533	1.2887	0.00243183	0.0130525
CHIC1	110.143	101.491	71.2134	240.189	224.692	225.198	1.28458	3.31e-09	7.98e-08
GLIPR1	64.2502	56.0873	63.9888	165.61	110.912	169.886	1.27637	1.4e-06	1.97e-05
FAM46A	164.195	113.955	145.523	377.284	316.482	327.92	1.27227	1.6e-11	5.72e-10
LINC00941	7.13891	16.025	18.5774	31.8059	32.5087	36.5453	1.27059	0.0136649	0.0529979
KIAA1033	633.323	533.275	588.285	1420.3	1434.21	1366	1.26702	2.04e-29	4.71e-27
AP1S3	483.406	538.616	476.82	1265.65	1153.1	1191.18	1.2668	6.61e-28	1.31e-25
GPR115	26.5159	47.1846	56.7643	81.1598	109	123.464	1.26603	0.000118206	0.00100979
CYBRD1	31.6152	31.1596	31.9944	96.5144	66.9296	63.2134	1.25556	0.000279463	0.00212476
TCEA1P2	73.4288	53.4165	118.689	446.379	93.7015	45.4346	1.25364	0.191836	0.376875
RP11-96K19.2	20.3969	4.45138	4.12831	20.8383	18.1666	29.6313	1.25299	0.0684374	0.182406
CTD-2538C1.2	11.2183	8.90275	6.19247	18.6448	10.5175	33.5821	1.25251	0.0613659	0.168472
AQP3	164.195	263.521	181.646	533.023	509.621	412.863	1.2523	3.8e-11	1.28e-09
ANXA3	233.544	297.352	328.201	481.475	699.893	863.258	1.25164	1.05e-10	3.3e-09
ITGBL1	14.2778	29.3791	24.7699	43.8702	61.1928	58.2749	1.25149	0.00246722	0.0132268
DPY19L3	392.64	320.499	284.854	933.338	811.761	627.196	1.2488	7.86e-14	3.85e-12
DUSP10	142.778	158.469	165.133	268.705	444.604	393.108	1.24785	5.68e-10	1.59e-08
XAF1	395.699	122.858	688.396	718.374	854.787	1290.94	1.24708	0.0727117	0.190663
NUPL1	928.058	841.31	981.506	2170.48	2191.47	2155.18	1.24514	1.83e-34	7.55e-32
SCARF2	8.15875	18.6958	19.6095	38.3864	36.3332	35.5575	1.24262	0.01143	0.0459259
ALCAM	343.687	386.379	312.72	890.565	818.454	761.524	1.2424	4.77e-20	4.48e-18
YY2	13.258	16.025	12.3849	37.2897	25.8157	35.5575	1.23789	0.0132143	0.0516029
CPOX	258.021	287.559	357.099	626.247	710.41	789.18	1.23698	1.55e-15	9.33e-14
HES4	52.012	56.9776	108.368	118.449	181.666	210.382	1.23666	4.35e-05	0.000428231
IL32	29.5755	24.0374	56.7643	42.7734	70.7542	145.193	1.23574	0.00470182	0.0225262
ERRFI1	352.866	434.454	358.131	717.277	1086.17	888.939	1.2326	1.01e-14	5.65e-13
OTUD4	692.474	561.764	612.022	1622.1	1408.39	1339.33	1.22785	3.19e-23	4.06e-21
MITF	176.433	145.115	201.255	437.605	372.894	409.9	1.2252	1.79e-12	7.17e-11
ZCCHC24	125.441	113.955	110.432	277.479	311.701	227.173	1.22303	8.97e-10	2.41e-08
NIPA1	526.239	558.202	534.616	1286.49	1300.35	1192.17	1.22236	2.89e-28	5.87e-26
ANKRD36	61.1906	40.9527	27.8661	120.643	96.5699	85.9307	1.22029	0.000211875	0.00168523
FNIP2	386.521	364.122	290.014	939.919	815.585	665.716	1.21701	1.53e-14	8.35e-13
HINT3	350.826	348.988	348.842	968.434	730.489	735.844	1.21425	4.05e-17	3.01e-15
LRRCC1	144.818	178.055	145.523	375.09	343.253	370.391	1.21392	1.58e-12	6.49e-11
INIP	342.668	360.561	311.688	846.694	759.173	750.659	1.21378	2.58e-20	2.55e-18
IL33	46.9128	67.6609	106.304	153.546	180.71	176.8	1.2127	1.14e-05	0.000129207
SCML1	151.957	137.102	158.94	280.769	399.666	355.575	1.21232	1.06e-10	3.33e-09
NEIL3	137.679	138.883	124.881	291.737	321.262	317.055	1.21184	7.74e-12	2.89e-10
PAWR	793.439	811.931	710.07	1948.93	1733.48	1681.08	1.21102	9.72e-28	1.89e-25
DUSP8	37.7342	53.4165	65.0209	83.3533	149.157	128.402	1.21101	9.33e-05	0.000824472
SLC4A4	622.105	568.886	475.788	1300.75	1429.43	1127.96	1.2106	2.01e-19	1.79e-17
CAMK1	2.03969	20.4763	6.19247	28.5156	23.9034	14.8156	1.20705	0.0928266	0.228329
SP110	318.191	227.91	350.907	618.57	658.779	783.254	1.20273	8.4e-13	3.56e-11
SLC35A5	169.294	174.494	158.94	423.347	389.148	342.735	1.19884	9.15e-13	3.84e-11
NKX6-1	3.05953	16.025	17.5453	25.2254	37.2894	21.7296	1.19822	0.04984	0.143513
SPRR3	68.3295	50.7457	67.0851	104.192	135.772	185.689	1.19801	2.21e-05	0.000231868
ZSCAN12P1	20.3969	38.2818	36.1227	88.8371	80.3156	48.3978	1.19341	0.00170429	0.00979627
PAPPA2	10.1984	13.3541	13.417	37.2897	25.8157	21.7296	1.19329	0.027262	0.0904767
RP11-592B15.4	15.2977	12.4639	12.3849	39.4832	29.6403	22.7173	1.19232	0.0217722	0.0759599
QPCT	38.7541	76.5637	39.219	145.868	101.351	107.66	1.18975	0.000194164	0.00156168
RP11-701H24.7	17.3373	7.1222	3.09623	31.8059	21.9912	8.88939	1.18496	0.102451	0.245093
CBWD7	6.11906	9.79303	7.22455	5.48377	42.0701	4.93855	1.18462	0.160575	0.335154
GBP1	887.264	851.103	1037.24	1885.32	1884.55	2530.51	1.18325	5.95e-19	5.1e-17
CCL5	12.2381	18.6958	18.5774	21.9351	47.8069	42.4715	1.18228	0.0169222	0.0626851
IFIT5	172.354	152.237	250.795	366.316	429.306	505.707	1.18064	2.96e-09	7.27e-08
GOLT1B	406.918	413.978	404.575	900.435	963.787	909.681	1.17861	2.38e-23	3.12e-21
SLFN11	320.231	326.731	290.014	794.05	699.893	623.245	1.17469	1.53e-16	1.04e-14
DKK1	495.644	679.28	652.273	1169.14	1336.68	1615.89	1.17327	1.76e-15	1.05e-13
GXYLT1	757.744	714.001	756.513	1775.65	1670.37	1573.42	1.17177	1.12e-28	2.39e-26
SCN9A	70.3692	85.4664	92.887	229.222	175.929	155.07	1.16932	1.02e-06	1.47e-05
MC1R	25.4961	8.90275	10.3208	46.0637	33.4648	20.7419	1.16869	0.0356419	0.111439
NAA15	1684.78	1577.57	1316.93	3939.54	3252.78	3102.4	1.16829	4.71e-22	5.3e-20
ANKRD36B	14.2778	22.2569	33.0265	67.9988	46.8507	41.4838	1.16702	0.00693147	0.0307947
CPEB3	21.4167	25.818	19.6095	39.4832	57.3683	53.3363	1.16668	0.00422911	0.0207589
TMEM38B	237.624	271.534	232.218	567.022	540.218	548.179	1.15702	7.32e-16	4.55e-14
EHD2	113.203	99.7108	92.887	219.351	216.087	241.989	1.14787	1.53e-08	3.27e-07
HLA-B	804.657	713.11	1331.38	1672.55	1973.47	2665.83	1.14779	0.00120996	0.00733571
LCLAT1	240.683	264.412	303.431	611.989	569.858	604.478	1.14382	2.13e-15	1.26e-13
IL4I1	31.6152	10.6833	29.9303	38.3864	51.6314	68.152	1.14235	0.0118305	0.0472285
C3orf55	25.4961	14.2444	13.417	26.3221	43.0262	47.4101	1.14166	0.0181795	0.0662609
RNF138	368.164	361.452	308.591	842.307	730.489	719.053	1.14111	7.46e-17	5.29e-15
ARMC10	489.525	399.733	458.243	1115.4	893.033	960.054	1.13993	2.04e-17	1.56e-15
MAP3K13	144.818	146.895	110.432	323.543	277.28	285.448	1.13733	2.25e-09	5.67e-08
CCDC71L	1.01984	11.5736	11.3529	18.6448	12.4298	21.7296	1.13238	0.132906	0.293766
CEP97	206.008	192.299	218.801	456.25	394.885	499.781	1.13111	2.15e-12	8.52e-11
CHKB	9.1786	11.5736	10.3208	13.1611	16.2543	38.5207	1.12913	0.0746368	0.194253
GNB4	13.258	23.1472	22.7057	43.8702	42.0701	43.4592	1.12666	0.00980725	0.040616
PSMG1	431.394	398.843	368.452	754.567	861.48	999.562	1.12621	8.51e-16	5.24e-14
CDH1	5591.8	5633.66	5128.4	12093.9	12737.7	10764.1	1.122	1.9e-33	7.4e-31
SOX21	18.3572	13.3541	11.3529	15.3546	43.0262	34.5698	1.11613	0.0417536	0.125676
ZNF84	23.4564	13.3541	16.5133	12.0643	87.9647	14.8156	1.11451	0.0863365	0.217069
UHMK1	2718.9	2532.83	2260.25	6548.72	5132.55	4567.17	1.1128	1.18e-18	9.78e-17
SNX30	200.909	231.472	216.736	417.863	555.516	426.691	1.10894	3.18e-11	1.08e-09
RP11-288H12.3	10.1984	5.34165	15.4812	16.4513	43.9823	5.92626	1.10849	0.130417	0.291108
IL15RA	16.3175	14.2444	23.7378	23.0318	48.763	44.4469	1.10689	0.0223137	0.077392
SSBP2	81.5875	94.3692	85.6625	165.61	176.885	220.259	1.10433	9.39e-07	1.36e-05
SCO1	274.338	322.28	303.431	576.893	670.253	680.532	1.09847	8.44e-15	4.79e-13
E2F2	98.9249	129.09	131.074	243.479	303.096	222.235	1.09791	1.45e-07	2.54e-06
NCOA7	951.514	887.604	866.946	1728.49	1943.83	2101.85	1.09385	3.12e-23	4.01e-21
HSH2D	112.183	70.3317	181.646	174.384	291.622	306.19	1.08956	0.00015783	0.00130649
SLC50A1	166.235	209.215	172.357	296.124	410.183	458.297	1.0876	1.64e-08	3.48e-07
TUBA1A	114.223	156.688	122.817	195.222	479.025	161.984	1.08671	0.0334789	0.106217
UBE2L6	682.276	510.128	866.946	1248.11	1234.37	1884.55	1.0849	0.00033026	0.0024441
XPOT	2007.05	1976.41	2055.9	4170.96	3962.23	4668.9	1.08401	6.73e-30	1.73e-27
AKAP6	65.27	48.9651	40.251	126.127	111.868	87.9062	1.07624	0.000295552	0.00222596
APH1B	228.445	200.312	232.218	526.442	432.174	434.592	1.07615	1.31e-11	4.74e-10
FAR2	73.4288	64.0998	67.0851	167.803	124.298	139.267	1.07532	1.61e-05	0.000175823
APOL3	57.1113	49.8554	81.5342	110.772	150.114	134.329	1.07363	9.81e-05	0.000861005
SH2B2	14.2778	22.2569	35.0907	49.354	50.6753	50.3732	1.07255	0.0112111	0.0451928
LRCH2	32.635	28.4888	39.219	83.3533	56.4121	71.1151	1.07251	0.00206743	0.011458
RP5-991G20.1	13.258	8.01248	3.09623	16.4513	23.9034	10.8648	1.07233	0.137576	0.30075
RP5-1148A21.3	3.05953	14.2444	15.4812	29.6124	26.7719	12.8402	1.07184	0.103437	0.246889
ANKRD36C	22.4366	15.1347	12.3849	40.5799	26.7719	37.533	1.06926	0.0279526	0.0922379
PAQR4	105.044	150.456	148.619	255.544	311.701	279.522	1.0664	9e-08	1.66e-06
RNFT1	99.9447	86.3567	79.47	164.513	173.061	218.284	1.06556	2.96e-06	3.88e-05
RP11-247L20.4	13.258	16.025	15.4812	26.3221	29.6403	37.533	1.06246	0.0325675	0.104031
ELL2	988.229	972.18	1082.65	2161.7	1974.42	2213.46	1.06138	5.36e-25	8.29e-23
DONSON	406.918	365.903	395.286	791.857	847.138	794.119	1.05971	1.37e-17	1.07e-15
MYH10	1146.3	927.667	1066.14	2355.83	2195.29	1986.28	1.05842	1.77e-20	1.8e-18
SLC35E4	17.3373	30.2694	28.8982	55.9345	62.1489	41.4838	1.05713	0.00889561	0.0375835
STK17B	627.204	433.564	365.356	1063.85	1003.94	890.914	1.05309	3.6e-10	1.05e-08
PRSS16	109.123	126.419	108.368	196.319	243.815	273.596	1.05294	4.05e-07	6.42e-06
PTX3	688.395	553.751	1064.07	1346.81	1542.25	1892.45	1.05235	0.00100186	0.00626084
SMIM13	326.35	401.514	387.029	776.502	748.656	787.205	1.05139	1.39e-15	8.44e-14
MPP1	36.7144	29.3791	37.1548	86.6436	67.8858	59.2626	1.05101	0.00219503	0.0120523
NRP1	33.6549	40.9527	66.053	89.9339	84.1401	116.55	1.04991	0.00120522	0.0073233
LUZP2	78.528	86.3567	66.053	211.674	144.377	123.464	1.04955	6.97e-05	0.000647118
RUFY2	210.088	213.666	231.186	484.765	427.394	443.482	1.04932	4.69e-12	1.8e-10
SH3RF2	68.3295	64.0998	70.1813	122.836	118.561	176.8	1.04704	6.36e-05	0.000597588
TRUB1	265.159	364.122	271.437	659.149	605.235	597.564	1.04473	1.25e-11	4.55e-10
CCPG1	48.9525	52.5262	46.4435	106.385	94.6576	103.71	1.04066	0.000203763	0.00162927
POLR3G	57.1113	76.5637	55.7322	120.643	124.298	145.193	1.03882	7.26e-05	0.000670623
SLC46A3	16.3175	27.5985	22.7057	48.2572	56.4121	32.5944	1.03837	0.0168546	0.0624686
TGFB1	593.549	511.018	604.798	1193.27	1184.65	1128.95	1.03782	5.68e-19	4.93e-17
DISP2	38.7541	59.6484	59.8605	105.288	107.087	112.599	1.03598	0.000277306	0.0021119
SPTY2D1	576.212	568.886	466.499	1241.53	1042.19	1021.29	1.03496	3.92e-15	2.29e-13
UBE2V2	615.986	572.447	556.29	1349.01	1100.51	1125.99	1.03462	3.57e-17	2.67e-15
ADM2	8.15875	11.5736	38.1869	24.1286	32.5087	61.238	1.03354	0.0720825	0.189342
ANP32E	1119.79	1053.2	1071.3	2196.8	2117.84	2316.18	1.03148	2.63e-26	4.53e-24
MDFIC	442.612	455.821	357.099	924.564	838.533	805.971	1.03141	2.55e-14	1.31e-12
SH2D5	8.15875	8.01248	12.3849	27.4189	22.9473	7.90168	1.02922	0.126549	0.285066
SYNE1	9.1786	6.23193	22.7057	37.2897	17.2105	22.7173	1.02412	0.0970454	0.235304
DOCK11	23.4564	24.0374	39.219	60.3215	61.1928	54.324	1.02376	0.00665696	0.0298282
GPR180	357.965	300.023	285.886	625.15	658.779	632.134	1.02218	2.74e-13	1.25e-11
RP11-73M18.7	20.3969	21.3666	23.7378	50.4507	38.2455	44.4469	1.02217	0.0139057	0.0537275
KIFC3	90.7661	99.7108	125.914	154.642	262.938	223.222	1.02129	2.1e-05	0.000221956
P4HA2	199.889	212.776	295.174	429.928	489.542	514.597	1.02061	4.24e-09	1.01e-07
C12orf49	796.498	885.824	779.219	1762.48	1687.58	1536.88	1.01767	1.67e-20	1.73e-18
ZNF367	583.351	590.252	540.809	1220.69	1152.15	1089.44	1.01329	5.12e-19	4.47e-17
TTYH2	1.01984	14.2444	14.4491	18.6448	28.6841	12.8402	1.01324	0.167886	0.344967
ABCA3	7.13891	11.5736	23.7378	24.1286	31.5525	29.6313	1.01311	0.0697274	0.184975
LSM6	136.659	177.165	152.748	331.22	280.148	331.87	1.01266	2.89e-08	5.89e-07
ZNF678	254.961	216.337	166.165	538.506	379.587	368.416	1.01135	2.94e-07	4.81e-06
DCUN1D5	564.994	718.452	644.017	1388.49	1218.12	1279.08	1.01009	1.59e-16	1.07e-14
CDC6	1514.47	1535.72	1554.31	2938.21	3149.52	3181.41	1.00955	1.05e-28	2.3e-26
SSH2	387.541	300.913	337.49	786.373	755.349	522.498	1.00924	2.37e-09	5.95e-08
F5	9.1786	3.5611	12.3849	15.3546	24.8596	9.8771	1.00914	0.162523	0.337669
MDFI	57.1113	97.04	91.855	105.288	201.745	187.665	1.00812	0.000453317	0.00320167
FXYD5	68.3295	61.429	26.834	101.998	90.8331	122.476	1.00652	0.00249558	0.0133579
EIF4EBP2	2435.39	2072.56	1845.36	5020.94	4050.2	3686.13	1.00556	5.15e-15	2.97e-13
FILIP1L	8.15875	12.4639	18.5774	24.1286	26.7719	27.6559	1.00545	0.0672204	0.179972
MCM8	620.065	700.646	693.557	1329.27	1314.69	1398.6	1.00462	4.59e-20	4.34e-18
SGTB	48.9525	56.0873	59.8605	125.03	95.6138	110.623	1.00455	0.000264747	0.0020356
RPL39L	25.4961	27.5985	16.5133	60.3215	30.5964	49.3855	1.00385	0.0217506	0.0759041
NRARP	25.4961	34.7207	23.7378	58.128	58.3244	52.3486	1.00219	0.00744337	0.0325905
FSTL4	106.064	81.9053	99.0795	225.931	194.096	154.083	1.00108	1.44e-05	0.000158986
AKT3	90.7661	104.162	69.1492	221.544	160.631	148.156	1.00091	5.87e-05	0.000555484
FOXN2	204.989	273.314	216.736	531.926	435.043	426.691	1.00043	2.99e-09	7.32e-08
STAT5B	771.002	833.297	752.385	1617.71	1669.42	1429.22	1.0003	1.71e-19	1.57e-17
JDP2	85.6669	111.284	120.753	146.965	207.482	280.51	1.00019	7.48e-05	0.000685039
RP11-206M11.7	16.3175	12.4639	9.2887	16.4513	24.8596	34.5698	0.998231	0.0792855	0.203205
ARPC1A	2137.59	2238.15	2229.29	4497.79	4159.2	4526.67	0.996952	1.22e-29	2.91e-27
UBE2B	406.918	419.32	433.473	856.565	818.454	835.602	0.994821	9.52e-17	6.58e-15
DDX58	288.616	222.569	434.505	559.345	587.069	733.868	0.993982	7.05e-07	1.06e-05
RRAGD	44.8731	35.611	37.1548	91.0306	61.1928	81.9799	0.992938	0.00248505	0.0133172
GPR143	35.6945	25.818	24.7699	63.6118	52.5876	55.3117	0.991644	0.00772502	0.0336506
SLC16A7	242.723	234.142	186.806	548.377	412.095	357.551	0.987728	1.2e-07	2.15e-06
PCGF5	387.541	433.564	375.676	881.791	752.48	741.77	0.987626	1.27e-13	6.03e-12
AKTIP	306.973	377.477	415.927	652.569	799.331	724.979	0.984708	2.71e-11	9.31e-10
AKAP12	100.965	139.773	70.1813	198.513	255.289	162.972	0.984334	0.0001671	0.00137736
RP11-874J12.4	5.09922	9.79303	12.3849	21.9351	19.1228	12.8402	0.979625	0.139105	0.303265
CAV1	58.1311	81.9053	103.208	142.578	118.561	218.284	0.979266	0.000616516	0.00416217
TMCO3	240.683	411.307	352.971	562.635	739.094	679.544	0.978199	5.85e-08	1.12e-06
AK4P1	8.15875	2.67083	17.5453	25.2254	11.4737	18.7665	0.976573	0.176503	0.356118
ANGPTL4	63.2303	54.3068	60.8926	83.3533	137.684	128.402	0.973968	0.000622858	0.00419987
SYNPO	19.377	23.1472	23.7378	39.4832	36.3332	54.324	0.973389	0.0218825	0.0761817
INPP5A	279.437	311.596	281.757	647.085	551.691	516.572	0.972945	3.81e-11	1.28e-09
CCDC50	493.604	492.322	463.403	1005.72	967.611	872.148	0.972716	6.48e-16	4.05e-14
PAQR3	325.33	387.27	329.233	800.631	658.779	585.712	0.970931	1.74e-10	5.34e-09
SLC35D1	775.081	866.238	781.283	1613.33	1585.28	1545.77	0.968851	1.71e-20	1.75e-18
NUP62CL	18.3572	26.7083	12.3849	33.9994	29.6403	49.3855	0.968677	0.043049	0.128693
EIF3EP1	6.11906	13.3541	20.6416	21.9351	27.728	28.6436	0.967575	0.0901074	0.223659
RP11-736K20.5	7.13891	17.8055	6.19247	19.7416	24.8596	16.7911	0.966145	0.131696	0.292402
PLK2	488.505	463.833	603.766	792.953	1042.19	1199.08	0.964852	9.14e-10	2.45e-08
ZNF699	41.8136	43.6235	23.7378	89.9339	77.4472	46.4224	0.964169	0.01042	0.0426095
EDN1	135.639	150.456	196.095	217.157	337.517	383.231	0.9623	1.68e-05	0.000181569
DNAJC24	111.163	89.0275	100.112	234.705	155.85	194.579	0.962119	2.61e-05	0.000270591
RORA	14.2778	6.23193	15.4812	31.8059	14.3421	23.705	0.961793	0.113233	0.263482
MOSPD1	259.04	369.464	312.72	609.795	584.2	640.036	0.960321	3.15e-10	9.32e-09
QPRT	7.13891	12.4639	6.19247	6.58053	22.9473	20.7419	0.960287	0.181347	0.362241
SLC16A6	17.3373	11.5736	10.3208	30.7091	23.9034	21.7296	0.960141	0.0795253	0.203667
NONOP2	24.4763	10.6833	7.22455	31.8059	27.728	22.7173	0.958724	0.0927429	0.228286
GLIS2	15.2977	21.3666	20.6416	31.8059	43.0262	36.5453	0.958352	0.0342028	0.107892
PTPRJ	435.473	386.379	406.639	829.146	813.673	742.758	0.95795	2.96e-14	1.51e-12
NIPAL1	253.941	317.828	258.02	631.731	516.314	465.211	0.956428	5.05e-09	1.19e-07
SOCS3	49.9724	73.8928	65.0209	108.579	131.947	126.427	0.956179	0.000345879	0.0025397
ANXA2P2	690.434	696.195	857.657	1324.88	1353.89	1667.25	0.954189	2.97e-13	1.34e-11
TTC7B	228.445	180.726	170.293	388.251	390.104	341.748	0.951428	3.67e-08	7.35e-07
AP2A1	2973.87	2726.91	2914.59	5915.89	5418.43	5314.87	0.95054	3.92e-26	6.58e-24
ANKRD18B	158.076	89.9178	78.4379	270.898	153.938	205.444	0.948981	0.000594244	0.00403437
TG	58.1311	32.0499	21.6736	105.288	54.4998	56.2995	0.947976	0.0205472	0.0727674
CYR61	502.783	696.195	759.61	943.209	1467.67	1364.03	0.947001	2.69e-08	5.51e-07
KIF11	1471.63	1529.49	1149.74	2995.24	2509.86	2500.88	0.946927	2.07e-14	1.1e-12
ANXA2	10953.1	12592	13733.9	20867.9	23512.4	27405	0.945351	7.27e-17	5.24e-15
CTD-2267D19.6	30.5953	24.9277	22.7057	59.2247	39.2016	52.3486	0.944866	0.0173595	0.0639395
TTLL7	107.084	102.382	88.7587	196.319	183.578	194.579	0.944768	6.92e-06	8.28e-05
SLC17A5	391.62	548.409	496.43	860.952	1010.64	893.877	0.94415	3.2e-11	1.08e-09
GADD45B	59.151	86.3567	111.464	76.7728	182.622	234.087	0.94382	0.00508205	0.0239703
CLCN5	144.818	107.723	102.176	252.254	242.859	186.677	0.943151	1.58e-05	0.000173274
UBE2J1	741.427	759.405	768.898	1548.62	1361.54	1452.92	0.942425	1.02e-18	8.61e-17
SMPD1	211.108	281.327	218.801	380.574	537.349	449.408	0.941941	1.15e-07	2.06e-06
IFIH1	484.426	330.292	588.285	753.47	799.331	1137.84	0.941307	8.67e-07	1.27e-05
KIAA0513	98.9249	133.541	95.9833	219.351	239.034	173.837	0.94128	2.62e-05	0.000271736
C9orf72	67.3097	40.9527	30.9623	70.1923	95.6138	100.746	0.940087	0.00565538	0.026167
PPL	1813.28	1945.25	1872.19	3545.81	3810.21	3448.09	0.940069	9.44e-25	1.43e-22
STX2	54.0517	62.3193	60.8926	116.256	133.859	89.8816	0.938934	0.000695709	0.00462121
CTH	4.07938	15.1347	7.22455	10.9675	13.3859	26.6682	0.938069	0.194151	0.380232
TMEM47	861.768	996.218	885.523	1964.29	1652.21	1631.7	0.934715	6.32e-16	3.97e-14
HMGB1P10	14.2778	32.0499	8.25663	48.2572	37.2894	19.7542	0.933635	0.0932461	0.22907
AGTPBP1	173.373	194.08	143.459	323.543	333.692	320.018	0.933364	1.2e-07	2.15e-06
RBM8B	30.5953	40.9527	23.7378	63.6118	48.763	70.1274	0.930861	0.012556	0.0496586
CLOCK	573.152	530.604	503.654	1147.21	959.006	959.066	0.930661	1.13e-13	5.37e-12
AAED1	85.6669	69.4415	61.9247	128.32	134.815	150.132	0.930219	0.000188503	0.00152425
DUSP3	881.145	947.253	988.731	1618.81	1914.19	1833.19	0.930046	1.64e-17	1.26e-15
GNG4	25.4961	36.5013	19.6095	64.7085	33.4648	58.2749	0.92979	0.0272111	0.090374
ADA	13.258	14.2444	17.5453	18.6448	17.2105	49.3855	0.923108	0.10526	0.250275
HAUS1	287.596	302.694	277.629	550.571	521.095	574.847	0.922905	2.63e-11	9.1e-10
TP73	104.024	142.444	122.817	201.803	291.622	206.431	0.921539	2.92e-05	0.000299211
CCL22	67.3097	40.9527	75.3417	105.288	124.298	116.55	0.9214	0.00135667	0.00808481
TRABD2B	7.13891	7.1222	22.7057	20.8383	21.9912	26.6682	0.920307	0.13563	0.297691
FAM35A	534.398	557.312	563.515	1187.79	937.971	1008.45	0.920233	2.28e-13	1.05e-11
ZBTB34	207.028	170.933	217.768	390.445	382.455	352.612	0.919837	3.06e-08	6.23e-07
CCDC126	40.7938	54.3068	42.3152	107.482	82.2278	71.1151	0.918782	0.0034807	0.017659
MIR17HG	19.377	6.23193	14.4491	37.2897	8.60524	29.6313	0.918067	0.15451	0.326604
CATSPERB	22.4366	14.2444	21.6736	35.0961	42.0701	32.5944	0.917948	0.0442676	0.13127
TK2	91.786	129.09	111.464	177.674	234.254	216.308	0.917502	2.65e-05	0.000273626
TIMM23B	25.4961	23.1472	27.8661	69.0955	43.9823	31.6067	0.916933	0.0313467	0.101005
SPTLC3	248.842	254.619	186.806	490.249	445.56	368.416	0.915828	1.82e-07	3.14e-06
SRPX	9.1786	29.3791	36.1227	42.7734	48.763	49.3855	0.91471	0.0485722	0.140755
JAK2	74.4486	69.4415	60.8926	153.546	120.473	112.599	0.914435	0.000406571	0.00291992
MGAT4A	448.731	418.429	488.173	946.499	844.27	762.512	0.913988	4.96e-12	1.89e-10
RP11-94A24.1	6.11906	15.1347	6.19247	15.3546	23.9034	12.8402	0.913916	0.182329	0.363281
C12orf73	69.3494	48.9651	69.1492	120.643	104.219	127.415	0.913631	0.000730715	0.00481848
NRGN	104.024	132.651	113.529	208.383	220.868	231.124	0.913145	5.56e-06	6.85e-05
RP11-54F2.1	19.377	16.025	12.3849	28.5156	21.9912	39.5084	0.912743	0.0742347	0.193576
U91328.19	11.2183	9.79303	19.6095	32.9026	32.5087	10.8648	0.912616	0.129089	0.288969
OSGIN2	329.41	372.135	332.329	754.567	562.209	631.147	0.911891	7.68e-10	2.09e-08
F8	15.2977	20.4763	7.22455	32.9026	24.8596	23.705	0.910871	0.0984962	0.237694
CCND3	883.185	941.021	915.453	1729.58	1803.28	1617.87	0.910544	5.75e-19	4.95e-17
RP11-416I2.1	17.3373	10.6833	13.417	14.2578	33.4648	29.6313	0.909773	0.106433	0.252404
ELOVL2	6.11906	9.79303	25.802	17.5481	27.728	32.5944	0.909319	0.134992	0.296682
SAMHD1	841.371	633.876	1054.78	1435.65	1431.34	1877.64	0.908307	2.01e-08	4.23e-07
FUT9	422.215	303.584	329.233	743.6	705.63	529.412	0.907912	5.97e-08	1.14e-06
MFI2-AS1	7.13891	16.025	16.5133	12.0643	29.6403	32.5944	0.906683	0.130555	0.291134
MASTL	257.001	285.778	311.688	509.991	520.139	566.945	0.90265	4.53e-10	1.31e-08
PRRG4	527.259	663.255	543.905	1291.98	993.427	960.054	0.902167	3.77e-10	1.09e-08
PCDH1	1509.37	1606.06	1630.68	2912.98	2964.98	2984.86	0.900986	2.18e-23	2.89e-21
PSMA6P1	15.2977	8.01248	10.3208	30.7091	16.2543	15.8034	0.900358	0.144513	0.31181
SLC9A4	60.1708	80.1248	59.8605	117.353	147.245	109.636	0.900149	0.000730147	0.00481706
SYTL5	21.4167	17.8055	13.417	46.0637	24.8596	27.6559	0.899909	0.0699691	0.185472
MYLK	190.711	119.297	143.459	393.735	197.92	253.841	0.898582	0.00030648	0.00229683
CAMSAP2	904.602	680.17	693.557	1514.62	1378.75	1352.17	0.898378	2.78e-12	1.09e-10
RP11-599J14.2	21.4167	14.2444	21.6736	26.3221	30.5964	49.3855	0.897753	0.0615926	0.168958
PDK1	266.179	211.885	237.378	504.507	381.499	446.445	0.897488	6.69e-08	1.27e-06
PPP4R1L	26.5159	17.8055	18.5774	37.2897	43.9823	35.5575	0.896976	0.041347	0.124728
RP11-97C16.1	3.05953	7.1222	16.5133	14.2578	8.60524	26.6682	0.896238	0.23686	0.434517
RTN3P1	10.1984	22.2569	16.5133	47.1604	21.9912	22.7173	0.89609	0.0971812	0.235466
AURKC	4.07938	8.90275	14.4491	10.9675	18.1666	21.7296	0.895804	0.197578	0.384895
TMEM243	165.215	145.115	143.459	284.059	283.017	276.559	0.895153	4.25e-07	6.71e-06
MIR4435-1HG	116.262	133.541	148.619	248.963	221.824	269.645	0.893839	4.72e-06	5.91e-05
SEMA7A	574.172	748.721	873.138	1010.11	1558.5	1507.25	0.892754	1.27e-07	2.27e-06
RP11-713C5.1	100.965	88.1372	110.432	180.964	184.535	189.64	0.892639	2.72e-05	0.000279678
AIM1L	82.6074	141.554	130.042	186.448	249.552	221.247	0.890598	0.000124871	0.00105942
EPHB6	2708.71	2857.78	2506.92	5597.83	5054.14	4313.33	0.890042	3.09e-16	2.02e-14
C7orf25	8.15875	10.6833	8.25663	14.2578	16.2543	19.7542	0.888865	0.172139	0.350114
IRF7	34.6747	27.5985	60.8926	48.2572	98.4822	80.0045	0.888703	0.0203963	0.0723271
EFR3A	954.574	867.128	844.24	1770.16	1595.79	1567.5	0.88778	1.93e-16	1.28e-14
GNG5	1084.09	975.741	942.287	1879.84	1696.19	1978.38	0.887655	3.7e-16	2.38e-14
AKIRIN1	1158.54	1168.04	1123.93	2035.58	2157.05	2180.86	0.885306	1.68e-20	1.74e-18
RP11-439A17.7	10.1984	9.79303	10.3208	23.0318	16.2543	16.7911	0.885228	0.151179	0.322211
CCND2	265.159	243.045	237.378	439.799	479.025	457.31	0.884876	1.76e-09	4.5e-08
CORO1A	50.9922	58.7582	56.7643	103.095	117.605	86.9185	0.884795	0.00159903	0.00929717
DDX60L	311.052	221.678	367.42	549.474	541.174	567.933	0.884394	2.73e-07	4.51e-06
FAM103A1	192.751	235.923	229.121	390.445	383.411	440.519	0.883598	4.06e-08	8.08e-07
RAB1A	1751.07	2315.61	2137.43	3871.54	3616.11	3943.92	0.881288	1.98e-15	1.18e-13
TENC1	18.3572	13.3541	12.3849	31.8059	30.5964	18.7665	0.880408	0.0972208	0.23552
SGK3	23.4564	31.1596	15.4812	35.0961	43.0262	51.3609	0.880384	0.0434284	0.1295
SLC7A5	1091.23	1103.05	1803.04	1784.42	2246.92	3325.62	0.880226	0.0172661	0.0636298
FAM111B	1574.64	1609.62	1127.03	2922.85	2593.05	2422.85	0.880145	3.35e-11	1.13e-09
KLF2	18.3572	45.404	28.8982	40.5799	92.7454	37.533	0.879642	0.0531816	0.151374
COL5A2	1493.05	1674.61	2108.54	3050.07	3198.28	3456.98	0.879577	8e-13	3.44e-11
IL6ST	1285	1111.95	1219.92	2513.76	2070.99	2065.3	0.878659	8.41e-15	4.79e-13
CCDC68	81.5875	160.25	145.523	222.641	246.684	243.964	0.878529	0.000171037	0.00140217
BRI3BP	1308.46	1330.07	1412.92	2535.7	2559.58	2351.74	0.878318	3.92e-20	3.74e-18
DDX60	566.013	344.536	803.989	958.563	960.918	1229.7	0.877709	0.013592	0.0527634
SLC35G1	167.254	154.908	170.293	299.414	280.148	322.981	0.874874	4.43e-07	6.95e-06
PLXNA2	315.132	272.424	344.714	478.185	677.902	550.154	0.874423	8.63e-08	1.6e-06
RFC4	406.918	537.726	473.724	778.696	890.164	932.398	0.874194	2.55e-10	7.62e-09
CHORDC1	1082.05	1160.03	1017.63	2019.12	1918.97	2038.63	0.873957	4.05e-18	3.26e-16
KLF6	965.792	1091.48	936.095	1606.75	2203.9	1675.16	0.873863	2.69e-11	9.26e-10
LAMB3	3011.6	3125.76	3002.32	5661.45	6088.68	4991.88	0.873194	1.82e-19	1.64e-17
TMEM56	544.597	559.093	457.211	1149.4	891.12	820.787	0.872837	2.84e-09	6.99e-08
LPGAT1	1515.49	1671.94	1500.64	3063.24	2814.87	2709.29	0.872615	8.55e-19	7.23e-17
TRIM23	201.929	184.287	195.063	418.96	344.21	300.264	0.870803	8.45e-07	1.24e-05
TTC4	9.1786	16.9152	3.09623	19.7416	14.3421	19.7542	0.867755	0.209998	0.400776
AC079922.3	8.15875	7.1222	14.4491	25.2254	21.9912	6.91397	0.867187	0.211001	0.401959
HLA-DRA	15.2977	26.7083	39.219	36.1929	60.2367	51.3609	0.867175	0.0454593	0.1339
TDRD7	304.933	366.793	475.788	683.278	671.209	736.831	0.866499	4.41e-08	8.73e-07
PLOD3	621.085	647.23	664.658	1096.75	1267.84	1157.6	0.866078	2.23e-14	1.18e-12
TMEM51-AS1	4.07938	3.5611	19.6095	15.3546	21.035	12.8402	0.86594	0.253243	0.453381
KMO	33.6549	35.611	43.3473	80.0631	66.9296	58.2749	0.865632	0.0103011	0.0422285
WASF1	185.612	188.738	213.64	363.026	374.806	332.858	0.865376	1.16e-07	2.08e-06
CTD-2013N24.2	14.2778	8.90275	10.3208	21.9351	16.2543	22.7173	0.864922	0.147633	0.317135
N4BP3	80.5677	114.845	124.881	174.384	213.219	195.567	0.864608	0.000131063	0.00110507
RMDN3	464.029	601.826	623.375	965.144	1092.87	1016.35	0.863744	1.16e-10	3.63e-09
AFAP1L1	48.9525	43.6235	43.3473	78.9663	82.2278	85.9307	0.863542	0.00402454	0.0198991
GDPD3	46.9128	64.9901	57.7964	93.2241	102.307	113.587	0.863344	0.00205217	0.0113966
TLR7	36.7144	22.2569	38.1869	69.0955	75.5349	31.6067	0.863335	0.0378207	0.116828
KLHL15	172.354	180.726	127.978	360.832	252.42	263.718	0.862863	2.84e-05	0.000291572
CDC42EP2	38.7541	32.0499	40.251	65.8053	52.5876	82.9676	0.86071	0.0131302	0.0513479
SLC9A2	603.748	832.407	578.996	1228.36	1277.4	1156.61	0.860296	8.78e-10	2.37e-08
WDHD1	754.685	950.814	722.455	1645.13	1381.62	1384.77	0.859986	4.05e-11	1.35e-09
SYT9	419.156	391.721	399.414	795.147	745.787	655.839	0.85989	6.02e-11	1.95e-09
NHLRC3	227.425	188.738	182.678	338.897	385.323	361.502	0.859733	2.6e-07	4.33e-06
CPED1	9.1786	9.79303	9.2887	26.3221	15.2982	9.8771	0.859205	0.199222	0.386715
NEK7	467.089	594.704	505.718	930.048	980.997	932.398	0.857891	1.28e-11	4.65e-10
SALL4	8.15875	10.6833	10.3208	10.9675	21.035	20.7419	0.857568	0.18468	0.36664
HDX	33.6549	30.2694	23.7378	61.4182	40.1578	57.2872	0.854498	0.0269638	0.0897175
CTSE	57.1113	72.1123	74.3096	96.5144	100.394	170.874	0.853965	0.00349206	0.0177034
KLC3	26.5159	13.3541	18.5774	36.1929	33.4648	35.5575	0.853707	0.0675806	0.180795
RP2	355.926	394.392	303.431	684.375	651.13	566.945	0.850438	7.1e-09	1.63e-07
USP37	326.35	312.487	247.699	656.956	522.051	420.764	0.849921	1.96e-06	2.67e-05
CHMP2B	1264.61	1289.12	1168.31	2291.12	1949.56	2450.51	0.845753	2.95e-14	1.51e-12
FCRLB	52.012	45.404	67.0851	110.772	102.307	81.9799	0.845245	0.00395586	0.0196023
TACC1	749.585	701.537	681.172	1330.36	1334.77	1160.56	0.843263	9.79e-14	4.71e-12
RP13-228J13.1	8.15875	7.1222	13.417	12.0643	10.5175	28.6436	0.842869	0.223595	0.418341
PARP9	680.236	532.384	1117.74	1082.5	1368.23	1727.5	0.842695	0.0259483	0.0872708
ASNS	779.161	867.128	930.934	1399.46	1350.07	1871.71	0.842596	6.28e-10	1.74e-08
CCDC109B	508.902	415.758	389.093	912.5	705.63	736.831	0.841532	1.48e-08	3.17e-07
TTC9	128.5	193.19	203.319	314.769	354.727	271.62	0.841189	3.1e-05	0.000315064
ALDH1L1-AS2	18.3572	24.9277	24.7699	38.3864	40.1578	43.4592	0.840877	0.0463512	0.135851
GALC	225.386	289.339	254.923	503.41	450.341	425.703	0.839472	9.75e-08	1.78e-06
LIPH	81.5875	163.811	130.042	163.416	261.982	246.927	0.839104	0.00113775	0.0069693
CDT1	947.435	1061.21	959.833	1624.29	1768.85	1914.18	0.838008	1.27e-14	6.99e-13
RP11-395G23.3	25.4961	60.5387	67.0851	89.9339	81.2717	102.722	0.836848	0.0151663	0.0574582
IL1RAP	288.616	356.11	256.987	534.119	526.832	552.13	0.836735	4.81e-08	9.37e-07
AC016735.2	20.3969	16.9152	23.7378	28.5156	29.6403	50.3732	0.83498	0.0739686	0.193165
NCAPG	1376.79	1291.79	1159.02	2547.76	2035.62	2246.05	0.834844	2.8e-13	1.27e-11
CD97	114.223	111.284	130.042	244.576	197.92	190.628	0.832084	5.77e-05	0.000546897
TMED8	561.934	545.739	557.322	1057.27	986.734	919.558	0.831609	9.1e-13	3.82e-11
PMAIP1	195.81	289.339	322.008	406.896	501.016	527.437	0.830697	7.69e-06	9.11e-05
C3orf52	253.941	292.01	247.699	398.122	506.753	506.695	0.830474	1.91e-07	3.26e-06
CCNJ	197.85	251.058	223.961	402.509	418.788	376.317	0.830092	2.31e-07	3.89e-06
SH2B3	124.421	83.6859	119.721	198.513	198.877	183.714	0.829532	0.000168505	0.00138308
IMPA2	386.521	337.414	393.222	628.44	654.954	699.298	0.829182	5.05e-10	1.43e-08
ATG3	872.986	794.125	670.851	1519	1260.19	1375.88	0.828989	5.05e-11	1.65e-09
MRAP2	13.258	9.79303	15.4812	17.5481	25.8157	24.6927	0.828687	0.142118	0.307911
PI4K2B	466.069	512.798	425.216	822.566	837.577	834.615	0.828139	2.64e-11	9.1e-10
PTP4A3	3.05953	20.4763	5.16039	26.3221	9.56138	15.8034	0.826821	0.281675	0.484963
RNF121	345.727	276.876	357.099	641.601	576.551	516.572	0.825458	6.23e-08	1.19e-06
GATSL2	11.2183	7.1222	18.5774	38.3864	21.035	5.92626	0.824836	0.233212	0.42991
LAMP3	225.386	140.663	320.976	319.156	390.104	504.72	0.824662	0.000614485	0.00415343
LRRC56	6.11906	17.8055	13.417	30.7091	21.035	14.8156	0.822701	0.178583	0.358879
PLP2	1977.48	1790.34	1891.8	3351.68	3281.46	3366.11	0.821375	6.6e-20	6.15e-18
NRM	302.894	329.402	305.495	569.216	515.358	572.872	0.820476	2.6e-09	6.44e-08
NALCN	54.0517	47.1846	70.1813	103.095	74.5787	124.451	0.819889	0.00695633	0.0308936
MYH11	10.1984	10.6833	9.2887	36.1929	9.56138	7.90168	0.819866	0.255027	0.455601
FMN1	76.4883	61.429	46.4435	135.998	114.737	75.0659	0.819393	0.00765569	0.0334341
GALNT18	113.203	143.334	163.068	206.19	226.605	307.178	0.81922	0.000167966	0.00138032
LMAN1	2075.38	1772.54	1868.06	3584.19	3212.62	3285.12	0.818832	1.66e-16	1.11e-14
EPM2A	42.8334	58.7582	51.6039	109.675	75.5349	85.9307	0.818608	0.00689771	0.0306547
FAM86JP	22.4366	40.9527	26.834	48.2572	70.7542	40.4961	0.817534	0.0440769	0.130815
IFI44	284.536	147.786	767.866	401.412	692.244	1020.3	0.817037	0.276694	0.479601
TEC	18.3572	15.1347	18.5774	27.4189	38.2455	25.6805	0.815436	0.0947763	0.231617
TRPV3	8.15875	9.79303	9.2887	10.9675	20.0789	16.7911	0.815067	0.221055	0.415072
RP11-110I1.11	19.377	19.5861	12.3849	48.2572	25.8157	16.7911	0.815038	0.130889	0.291486
STS	766.923	787.893	951.576	1500.36	1420.82	1485.52	0.814501	1.59e-12	6.5e-11
GDA	86.6867	46.2943	61.9247	115.159	111.868	114.574	0.813903	0.00420289	0.0206833
PRKAG2	145.838	171.823	161.004	270.898	267.719	303.227	0.813475	5.2e-06	6.45e-05
GMPR	30.5953	39.1721	40.251	49.354	76.491	67.1643	0.812628	0.0206644	0.0730347
PAQR8	64.2502	57.8679	51.6039	108.579	119.517	77.0414	0.812382	0.0050718	0.0239551
CTD-2566J3.1	24.4763	24.0374	18.5774	36.1929	38.2455	43.4592	0.812293	0.0572261	0.159715
ZW10	575.192	576.898	610.99	1048.5	1037.41	1009.44	0.812171	2.56e-13	1.18e-11
CHD1	1299.28	976.632	1031.05	2161.7	1863.51	1776.89	0.811286	1.78e-10	5.44e-09
SPINK5	80.5677	85.4664	75.3417	169.997	109	145.193	0.810049	0.0013557	0.00808253
ZNF34	31.6152	40.0624	30.9623	55.9345	63.1051	61.238	0.809987	0.0205018	0.0726256
CD46	3883.57	4073.9	4146.89	6802.07	7209.28	7194.48	0.808978	2.35e-22	2.75e-20
DPYSL3	506.862	470.065	468.563	862.049	823.235	845.48	0.8081	8.35e-12	3.11e-10
SEMA3E	91.786	121.077	104.24	179.868	193.14	182.726	0.807301	0.000155808	0.0012921
CMYA5	177.453	129.98	103.208	275.285	288.754	154.083	0.806187	0.00172381	0.00985849
MBOAT1	403.858	347.207	413.863	737.019	597.586	701.274	0.80596	1e-08	2.23e-07
LAMB2	832.193	738.928	733.808	1365.46	1490.62	1172.41	0.805826	4.25e-11	1.4e-09
RAB27A	243.743	250.167	155.844	422.25	357.595	357.551	0.805138	2.49e-05	0.000258938
APOL6	2472.1	2018.25	2183.88	4201.67	3864.71	3589.34	0.804537	2.53e-14	1.31e-12
TRPM6	54.0517	73.0026	57.7964	106.385	129.079	87.9062	0.804258	0.00440954	0.0214522
MUC1	31.6152	15.1347	21.6736	51.5475	45.8946	21.7296	0.80364	0.0952837	0.232356
FAM171A2	19.377	39.1721	17.5453	37.2897	48.763	47.4101	0.80267	0.0679272	0.181574
TIMP2	31.6152	51.636	15.4812	47.1604	80.3156	45.4346	0.802384	0.067993	0.181647
TLDC1	319.211	389.94	413.863	595.538	702.761	659.79	0.802332	2.5e-08	5.14e-07
ATP6AP2	987.209	1180.5	1164.18	1948.93	2005.98	1856.89	0.802266	6.83e-14	3.37e-12
FBXO10	30.5953	24.9277	37.1548	49.354	59.2805	52.3486	0.801843	0.0314122	0.101144
ANKAR	6.11906	21.3666	14.4491	21.9351	24.8596	26.6682	0.800627	0.165296	0.341496
PDE4A	30.5953	47.1846	36.1227	58.128	80.3156	60.2503	0.800092	0.021684	0.0757299
LOXL3	25.4961	11.5736	27.8661	37.2897	30.5964	44.4469	0.798776	0.0902169	0.223808
MAPKAPK2	900.522	1109.28	1196.18	1807.45	1947.65	1821.34	0.798542	1.43e-11	5.15e-10
HAT1	1622.57	1871.36	1643.07	3152.07	2759.41	3024.37	0.798024	4.42e-15	2.56e-13
CBS	354.906	386.379	512.943	611.989	685.551	881.037	0.797776	2.46e-06	3.27e-05
TTL	636.383	759.405	629.568	1091.27	1306.08	1124.01	0.797331	2.07e-10	6.32e-09
TBCEL	159.096	156.688	173.389	269.802	325.087	253.841	0.79637	1.34e-05	0.000149381
ZNF677	44.8731	37.3916	52.636	72.3858	84.1401	77.0414	0.796361	0.0108347	0.0439517
ZFYVE28	8.15875	9.79303	22.7057	9.87079	33.4648	26.6682	0.794779	0.21047	0.401285
SPATS2L	1808.18	1967.51	1811.3	3490.97	3173.42	3026.34	0.794041	3.11e-16	2.02e-14
CASC10	52.012	68.5512	73.2775	86.6436	110.912	138.279	0.793974	0.00529578	0.0247739
CCNYL1	664.938	619.631	731.743	1090.17	1074.7	1328.47	0.793736	3.37e-10	9.88e-09
TAGLN	45.893	66.7706	109.4	96.5144	111.868	175.812	0.793545	0.0147713	0.0563338
DSCC1	636.383	630.315	670.851	1103.33	1100.51	1153.64	0.793509	3.13e-13	1.41e-11
C9orf40	319.211	348.988	415.927	587.86	612.884	676.581	0.792998	3.98e-08	7.94e-07
SACS	100.965	88.1372	97.0153	188.642	153.938	153.095	0.792636	0.000395441	0.00284755
HS3ST1	425.275	474.517	513.975	795.147	775.428	876.099	0.791352	6.87e-10	1.89e-08
KRT80	626.184	605.387	691.492	953.08	1214.29	1157.6	0.791149	4.78e-10	1.37e-08
GGT1	19.377	32.0499	25.802	54.8377	49.7192	29.6313	0.791004	0.0656046	0.17687
RP11-17M16.2	6.11906	11.5736	10.3208	17.5481	16.2543	14.8156	0.789813	0.230028	0.426395
VEPH1	37.7342	51.636	39.219	57.0312	74.5787	90.8693	0.789372	0.0179969	0.0657537
SERINC1	1126.93	1211.66	981.506	2068.48	1890.28	1777.88	0.788092	3.49e-12	1.36e-10
SPAG1	315.132	376.586	377.741	543.99	576.551	723.004	0.785589	2.69e-07	4.46e-06
ASPHD2	18.3572	15.1347	20.6416	20.8383	34.421	37.533	0.78446	0.110981	0.260064
RP1-64K7.4	10.1984	9.79303	16.5133	21.9351	21.9912	18.7665	0.78441	0.177851	0.357777
RP11-253E3.3	52.012	56.0873	55.7322	108.579	84.1401	89.8816	0.784214	0.00576615	0.0265942
GRK5	18.3572	53.4165	45.4114	58.128	66.9296	77.0414	0.782292	0.0437906	0.130167
ZNF296	70.3692	63.2095	67.0851	101.998	101.351	141.242	0.781771	0.00355626	0.017962
TNFRSF12A	325.33	350.768	542.873	468.314	763.954	859.307	0.780555	0.000226194	0.00178039
ZNF876P	16.3175	15.1347	4.12831	36.1929	8.60524	16.7911	0.779614	0.263583	0.464742
MSANTD3	214.167	178.055	183.71	337.8	351.859	298.288	0.779514	5.05e-06	6.29e-05
ORC6	360.005	377.477	390.126	535.216	658.779	738.807	0.778357	1.36e-07	2.4e-06
PRRG1	35.6945	45.404	51.6039	54.8377	76.491	95.8078	0.777637	0.0210841	0.0740719
VPS33A	176.433	177.165	152.748	302.704	261.982	304.215	0.777538	1.13e-05	0.000128659
TOX	58.1311	56.9776	78.4379	93.2241	133.859	103.71	0.777404	0.00553924	0.0257345
AGA	199.889	221.678	167.197	358.639	336.56	315.079	0.77646	6.91e-06	8.28e-05
BIRC3	338.588	262.631	502.622	581.28	599.498	706.212	0.775763	5.45e-05	0.00052272
NUCB2	481.366	370.354	357.099	813.792	640.612	614.355	0.774893	1.02e-06	1.47e-05
UPK1B	1329.88	1688.85	1364.41	2603.7	2381.74	2518.66	0.774831	4.78e-12	1.83e-10
HSD17B12	1297.24	1133.32	1160.06	2232.99	1852.04	2055.42	0.774054	1.63e-12	6.58e-11
YOD1	519.101	500.335	458.243	829.146	873.91	823.75	0.773885	1.23e-10	3.83e-09
PLSCR1	797.518	573.337	1229.21	1131.85	1437.07	1862.82	0.769666	0.0431478	0.128847
ZNF154	24.4763	5.34165	13.417	27.4189	17.2105	28.6436	0.769173	0.20541	0.394818
DDX3Y	1151.4	1150.24	1143.54	1851.32	2092.03	1927.02	0.769143	8.58e-15	4.85e-13
NAP1L5	65.27	63.2095	53.6681	108.579	100.394	101.734	0.768884	0.00419254	0.0206398
PKIB	218.247	217.227	191.967	393.735	357.595	318.043	0.767749	3.79e-06	4.89e-05
RP11-91J19.4	33.6549	29.3791	20.6416	39.4832	55.456	47.4101	0.767324	0.0553963	0.156209
CD55	209.068	210.105	228.089	337.8	364.288	398.047	0.766355	1.66e-06	2.31e-05
TIMP1	674.117	611.619	521.199	1085.79	990.559	997.587	0.765978	1.3e-09	3.44e-08
TAF12	168.274	179.836	182.678	277.479	294.49	329.895	0.765165	9e-06	0.000104962
CTD-2003C8.2	45.893	64.9901	36.1227	97.6111	80.3156	73.0905	0.764646	0.0175921	0.064604
HSPA14	537.458	502.115	484.045	807.211	869.129	909.681	0.763706	2.63e-10	7.86e-09
PER1	81.5875	51.636	46.4435	115.159	85.0963	104.697	0.763574	0.0111947	0.0451536
VAMP7	749.585	752.282	692.524	1390.68	1220.03	1113.15	0.762179	1.64e-10	5.05e-09
GGCT	1102.45	1293.57	1209.6	1998.29	2000.24	2118.64	0.762155	9.37e-14	4.56e-12
PTCHD1	34.6747	54.3068	34.0586	76.7728	74.5787	58.2749	0.762125	0.0259966	0.0873498
CCDC39	26.5159	14.2444	22.7057	40.5799	45.8946	20.7419	0.76157	0.117821	0.271093
TAF2	787.32	770.088	750.321	1472.94	1261.15	1178.34	0.760988	9.26e-11	2.94e-09
RP11-383J24.6	15.2977	22.2569	10.3208	31.8059	15.2982	34.5698	0.760624	0.168649	0.34617
BHLHE40	143.798	64.9901	76.3738	173.287	126.21	182.726	0.760297	0.00876131	0.0372124
RP5-991G20.4	68.3295	77.4539	72.2455	142.578	109.956	117.537	0.76028	0.00265022	0.0140311
CEP128	336.549	349.878	345.746	582.377	513.446	651.888	0.759361	9.03e-08	1.66e-06
TGFB1I1	121.361	93.4789	120.753	144.772	184.535	237.05	0.758899	0.00136411	0.00812203
CORO7	63.2303	48.9651	65.0209	89.9339	103.263	105.685	0.758402	0.00647082	0.029197
CCNE2	259.04	267.083	221.897	417.863	435.999	411.875	0.757808	6.61e-07	9.91e-06
MFGE8	116.262	207.434	151.715	264.318	299.271	241.989	0.757607	0.000469643	0.00330498
CENPU	741.427	625.863	566.611	1288.69	994.383	987.71	0.757539	9.91e-08	1.8e-06
HLA-C	1793.91	1601.6	1815.43	2728.73	2966.9	3108.32	0.757201	2.92e-14	1.5e-12
LZTS3	46.9128	38.2818	37.1548	54.8377	82.2278	69.1397	0.756599	0.0241691	0.0824425
FAM57A	628.224	649.01	717.294	984.886	1120.59	1258.34	0.754815	1.87e-09	4.76e-08
RAD54L	681.256	667.706	720.391	1108.82	1109.12	1270.19	0.753778	3.81e-11	1.28e-09
KIAA1919	174.393	112.175	108.368	268.705	179.754	217.296	0.753265	0.00139979	0.00829457
CYLD	231.505	205.654	201.255	329.026	386.28	358.539	0.751479	3.85e-06	4.95e-05
RP1-283E3.8	19.377	9.79303	11.3529	25.2254	20.0789	22.7173	0.750723	0.184193	0.365861
UBIAD1	248.842	259.07	280.725	432.121	475.2	418.789	0.750408	4.7e-07	7.34e-06
PHEX	28.5556	14.2444	16.5133	37.2897	28.6841	33.5821	0.750357	0.117694	0.270853
RP11-1277A3.1	27.5358	12.4639	13.417	26.3221	33.4648	29.6313	0.749752	0.142633	0.308634
KALRN	7.13891	12.4639	15.4812	25.2254	21.035	12.8402	0.749042	0.225982	0.421477
OXR1	629.244	762.966	708.006	1236.04	1170.31	1124.01	0.748252	1.45e-10	4.51e-09
SLC25A5-AS1	12.2381	7.1222	10.3208	20.8383	22.9473	5.92626	0.747569	0.287618	0.491557
EIF1AX	1820.42	1513.47	1324.16	2993.04	2246.92	2576.93	0.746605	1.7e-08	3.6e-07
CTC-359D24.3	22.4366	12.4639	7.22455	30.7091	12.4298	27.6559	0.746218	0.2206	0.414465
CTC-260E6.6	6.11906	17.8055	9.2887	25.2254	17.2105	13.8279	0.745858	0.24983	0.449516
RGS17	90.7661	67.6609	48.5077	144.772	112.824	89.8816	0.74574	0.0123021	0.0488814
SERTAD4	114.223	142.444	145.523	185.352	227.561	260.755	0.744751	0.000370737	0.00268957
ABR	1131.01	1031.83	871.074	1771.26	1778.42	1534.9	0.744665	7.13e-10	1.95e-08
CDC42EP1	23.4564	25.818	45.4114	38.3864	60.2367	59.2626	0.744016	0.0657511	0.177153
ADAMTS1	1315.6	1403.07	1353.05	1976.35	2550.02	2291.49	0.743937	2.62e-11	9.09e-10
RAB18	488.505	504.786	487.141	912.5	850.006	718.065	0.743902	1.09e-08	2.41e-07
RAD51	624.145	790.564	722.455	1233.85	1143.54	1202.04	0.742932	5.46e-10	1.54e-08
TCP11L1	142.778	125.529	138.298	252.254	266.762	160.997	0.742474	0.000855852	0.00547915
MACC1	343.687	298.242	280.725	477.088	513.446	552.13	0.742329	4.31e-07	6.79e-06
PKMYT1	395.699	365.013	431.409	517.668	738.138	734.856	0.741622	2.59e-06	3.43e-05
DTX3L	1578.72	1308.7	1848.45	2489.63	2585.4	2835.71	0.74094	1.98e-09	5.04e-08
STAG3L1	99.9447	87.247	70.1813	107.482	187.403	134.329	0.739859	0.00583747	0.0268634
STC2	158.076	185.177	319.944	252.254	349.946	503.732	0.739859	0.00398579	0.019729
LMNB1	3486.85	4257.3	4209.85	5958.67	6746.51	7226.08	0.737525	6.54e-12	2.46e-10
COMMD8	306.973	333.853	256.987	557.151	452.253	489.904	0.737447	2.31e-06	3.1e-05
FIGNL1	887.264	778.1	686.332	1393.97	1235.33	1290.94	0.736893	1.43e-09	3.74e-08
BPNT1	392.64	439.796	370.516	649.279	699.893	656.827	0.73676	2.07e-08	4.32e-07
GSDMB	46.9128	40.9527	54.7001	86.6436	75.5349	75.0659	0.73646	0.0161767	0.0603173
NOVA1	276.378	204.763	224.993	393.735	349.946	431.629	0.73634	1.56e-05	0.000171531
PDIK1L	215.187	213.666	199.191	341.091	356.639	348.662	0.736335	3.05e-06	4e-05
GRK4	47.9327	45.404	46.4435	93.2241	69.7981	70.1274	0.736213	0.0176974	0.064854
SDC2	607.827	640.108	449.986	1111.01	951.357	768.438	0.736026	4.22e-06	5.35e-05
SSR1	2682.19	2512.36	2215.87	4836.69	3509.98	3995.29	0.735619	1.47e-09	3.84e-08
CTD-2270L9.4	9.1786	22.2569	13.417	28.5156	21.035	25.6805	0.735244	0.18178	0.36273
UNC13D	265.159	313.377	361.227	460.637	491.455	611.392	0.735055	8.16e-06	9.61e-05
SEC61A2	66.2899	56.9776	106.304	140.385	124.298	116.55	0.735012	0.00820077	0.0353497
ITGA2	1711.3	1530.38	1547.09	2752.85	2777.58	2438.66	0.734901	2.92e-13	1.32e-11
SMIM14	413.037	486.09	398.382	721.664	738.138	701.274	0.734546	1.96e-08	4.13e-07
JUN	368.164	471.846	515.007	491.346	936.059	825.725	0.734526	0.000184085	0.00149475
GALNT1	2635.28	2813.27	2555.43	4630.5	4187.88	4487.17	0.732889	5.97e-16	3.77e-14
HDAC4	324.31	324.06	397.35	575.796	607.147	553.117	0.732447	2.36e-07	3.96e-06
FSD1	30.5953	16.9152	21.6736	41.6767	34.421	38.5207	0.731958	0.0960905	0.233654
RYR3	20.3969	11.5736	16.5133	29.6124	20.0789	30.619	0.731596	0.161376	0.336363
ZNF614	319.211	297.352	224.993	549.474	470.42	378.293	0.730824	4.85e-05	0.000471146
GALNT2	2221.22	2444.7	2384.1	3686.19	3847.5	4166.16	0.730739	5.27e-15	3.03e-13
SLC10A5	18.3572	12.4639	7.22455	15.3546	21.9912	25.6805	0.73067	0.223167	0.417656
C4orf32	217.227	227.91	185.774	365.219	292.578	390.145	0.730188	3.41e-05	0.000343566
RHCG	24.4763	13.3541	16.5133	17.5481	30.5964	41.4838	0.730056	0.162116	0.337274
OTUD1	88.7264	127.309	148.619	152.449	195.052	256.805	0.729845	0.00336341	0.0171727
WASF3	218.247	220.788	176.485	316.962	393.929	309.153	0.728401	4.01e-05	0.000398676
C6orf141	54.0517	47.1846	92.887	87.7404	107.087	125.439	0.727882	0.0182616	0.066471
RP11-215G15.5	55.0716	54.3068	62.9568	82.2566	89.8769	112.599	0.726676	0.0108354	0.0439517
SLC7A2	508.902	510.128	593.445	938.822	855.743	873.135	0.72658	3.13e-09	7.62e-08
OPTN	851.57	770.978	702.845	1406.04	1153.1	1284.02	0.724299	2.59e-09	6.44e-08
EIF4EBP1	382.441	507.457	569.707	726.051	785.945	897.828	0.723499	2.57e-06	3.42e-05
PIK3R1	1428.8	1068.33	981.506	2513.76	1669.42	1554.66	0.721876	0.0109858	0.0444557
NOC3L	463.009	431.783	465.467	811.598	677.902	753.623	0.721507	1.92e-08	4.05e-07
IFLTD1	40.7938	76.5637	55.7322	87.7404	89.8769	108.648	0.721262	0.0181033	0.0661071
RP1-313I6.12	16.3175	38.2818	35.0907	55.9345	44.9385	47.4101	0.719566	0.0807058	0.205954
EXO1	582.331	621.412	553.194	1029.85	972.392	892.89	0.719541	1.54e-09	4e-08
ASTE1	110.143	138.883	133.138	218.254	221.824	189.64	0.718933	0.000377423	0.00272935
RAB3IP	519.101	543.068	472.692	870.823	882.515	774.364	0.718876	7.44e-09	1.7e-07
GMFG	36.7144	23.1472	10.3208	54.8377	38.2455	22.7173	0.71877	0.161667	0.3367
LOXL1	302.894	289.339	240.474	506.701	454.165	410.887	0.718746	5.17e-06	6.42e-05
EEPD1	120.342	151.347	179.582	243.479	267.719	231.124	0.718523	0.000323902	0.00240883
RRAS	126.461	125.529	190.934	189.739	234.254	303.227	0.718431	0.00185961	0.0104811
WDR41	345.727	397.063	307.559	681.085	503.885	545.216	0.717544	6.14e-06	7.47e-05
SBDS	548.676	718.452	774.059	1018.88	1081.39	1255.38	0.717178	3.93e-07	6.26e-06
ABCD3	1947.9	2041.4	1644.1	3494.26	2892.32	2871.27	0.716061	5.24e-10	1.48e-08
SLC25A19	138.699	226.13	215.704	271.995	344.21	337.797	0.715899	0.000406778	0.00291992
PLEK2	13.258	22.2569	13.417	24.1286	21.035	35.5575	0.715642	0.174976	0.35404
TMOD1	11.2183	9.79303	21.6736	14.2578	30.5964	24.6927	0.71501	0.221811	0.415746
IL1RN	326.35	318.718	347.81	422.25	645.393	559.044	0.714035	1.5e-05	0.000165123
PHTF2	1983.6	1805.48	1867.03	3188.27	2948.73	3134.99	0.713164	1.14e-14	6.33e-13
RNF103	242.723	208.324	262.148	422.25	398.709	346.686	0.712426	1.45e-05	0.000159809
DLEU1	115.242	92.5886	102.176	187.545	144.377	175.812	0.712082	0.00145418	0.00856098
EFNB2	271.278	364.122	356.067	559.345	524.92	539.29	0.710192	2.38e-06	3.18e-05
RP11-700P18.1	4.07938	15.1347	13.417	19.7416	21.035	12.8402	0.709552	0.285457	0.488939
FAM83G	367.144	266.192	362.259	522.055	578.463	524.474	0.709286	5.41e-06	6.68e-05
MAMSTR	10.1984	12.4639	14.4491	20.8383	21.035	18.7665	0.708343	0.219162	0.412771
NIPAL3	241.703	299.132	204.351	470.508	425.481	322.981	0.707121	0.000171634	0.00140623
GOLGA6L5P	16.3175	8.90275	15.4812	26.3221	17.2105	22.7173	0.706864	0.214528	0.406403
SOCS2	70.3692	123.748	76.3738	144.772	149.157	149.144	0.706758	0.00614251	0.027946
GPR137B	304.933	368.574	285.886	506.701	571.77	488.916	0.706666	3.07e-06	4.01e-05
TNPO1	5250.16	4731.81	5213.03	8482.3	8243.82	8067.61	0.706507	1.02e-16	7.04e-15
BAK1	744.486	853.774	829.791	1341.33	1287.92	1334.4	0.706447	5.87e-11	1.91e-09
TEAD4	175.413	175.384	217.768	310.382	283.973	331.87	0.705073	5.96e-05	0.000563193
N4BP2	277.398	263.521	229.121	405.799	461.814	387.182	0.704403	7.49e-06	8.9e-05
MCTP1	433.434	597.375	443.794	928.951	810.805	664.729	0.703317	1.07e-05	0.000122667
ISG20	24.4763	24.0374	44.3794	38.3864	39.2016	73.0905	0.703157	0.0996937	0.239878
EFEMP1	111.163	104.162	182.678	202.9	177.842	265.694	0.702399	0.00433259	0.0211534
RNASEH1-AS1	23.4564	30.2694	23.7378	53.741	37.2894	35.5575	0.702035	0.0924732	0.22787
FAM216A	27.5358	12.4639	20.6416	35.0961	32.5087	30.619	0.702008	0.142172	0.307931
MAGI3	262.1	220.788	236.346	486.959	367.157	316.067	0.701501	0.000126088	0.00106842
ENOX1	28.5556	5.34165	16.5133	23.0318	29.6403	28.6436	0.701378	0.228503	0.424723
FITM2	167.254	227.02	197.127	311.478	351.859	299.276	0.701204	7.97e-05	0.000724521
PDSS2	235.584	300.023	240.474	425.541	400.622	437.555	0.701057	9.08e-06	0.000105653
RCN2	1880.59	2324.51	2366.56	3118.07	3648.62	3916.27	0.701027	2.34e-09	5.88e-08
ARL14	12.2381	19.5861	18.5774	30.7091	26.7719	24.6927	0.700789	0.165102	0.341295
RP11-382A20.2	12.2381	9.79303	10.3208	15.3546	11.4737	25.6805	0.700572	0.273959	0.476841
TMEM107	42.8334	65.8804	57.7964	110.772	65.0174	95.8078	0.700492	0.0261287	0.0877207
PLB1	90.7661	89.0275	101.144	137.094	162.543	156.058	0.699972	0.00192277	0.0107791
LINC00662	64.2502	73.8928	77.4059	97.6111	116.649	135.316	0.698775	0.00748948	0.0327713
PURA	428.334	427.332	394.254	792.953	658.779	577.81	0.698082	1.5e-06	2.09e-05
UBE2W	305.953	347.207	251.827	551.667	468.507	450.396	0.69782	1.59e-05	0.000173472
CHAC1	114.223	100.601	165.133	144.772	177.842	291.374	0.695797	0.0099316	0.0410063
ERI1	1469.6	1753.84	1841.23	3022.66	2454.41	2728.05	0.69567	1.75e-09	4.48e-08
WDR76	761.823	728.245	629.568	1106.63	1211.43	1115.12	0.695608	3.24e-09	7.84e-08
C4orf29	96.8852	109.504	93.9191	184.255	154.894	148.156	0.69532	0.0018034	0.010215
CHUK	497.684	525.262	613.054	786.373	879.647	980.796	0.69501	2.1e-07	3.55e-06
GINS1	854.629	1043.4	1017.63	1485.01	1580.5	1654.41	0.694675	8.52e-10	2.3e-08
ACTR3B	210.088	146.895	172.357	239.092	307.876	307.178	0.693629	0.000385761	0.00278226
GCSAM	27.5358	13.3541	15.4812	31.8059	36.3332	22.7173	0.693508	0.16943	0.347145
GSG2	325.33	340.975	332.329	588.957	514.402	512.621	0.693279	5.33e-07	8.1e-06
CREM	85.6669	121.077	106.304	165.61	171.149	169.886	0.692228	0.00181529	0.0102738
TBP	117.282	102.382	120.753	148.062	190.271	210.382	0.692038	0.00171965	0.00984298
GK5	251.901	227.91	235.314	456.25	366.201	332.858	0.691177	4.2e-05	0.000414927
WDR62	522.16	454.04	526.36	777.599	819.41	826.713	0.691148	2.03e-08	4.24e-07
FLVCR1	372.243	343.646	375.676	635.021	562.209	563.982	0.690254	2.98e-07	4.87e-06
MPP5	989.249	875.14	915.453	1538.75	1493.49	1451.93	0.690161	3.57e-11	1.2e-09
RPS6KA6	167.254	186.067	155.844	347.671	255.289	220.259	0.69002	0.000724974	0.00478871
CSNK1G3	581.311	559.093	443.794	903.726	857.655	793.131	0.68836	3.21e-07	5.22e-06
SULT2A1	141.758	229.691	169.261	296.124	318.394	257.792	0.686845	0.000680377	0.00453485
ZNF215	127.48	92.5886	90.8229	159.029	192.184	148.156	0.685855	0.00334802	0.0171134
RP11-73E17.2	12.2381	42.7332	29.9303	53.741	39.2016	44.4469	0.685473	0.131123	0.291748
ISOC1	748.565	966.839	864.881	1311.72	1404.57	1435.14	0.685426	8.57e-09	1.94e-07
MOCS2	532.359	653.462	612.022	981.595	946.576	963.017	0.68441	1.38e-08	2.99e-07
MLPH	60.1708	95.2594	87.7266	134.901	162.543	93.8324	0.68438	0.0148771	0.0566346
GPNMB	3514.38	4457.61	4140.7	6133.05	7021.88	6306.53	0.683985	8.8e-11	2.8e-09
DHRS12	22.4366	22.2569	27.8661	42.7734	42.0701	31.6067	0.683424	0.107696	0.254689
PSMB9	210.088	172.713	272.469	278.576	334.648	436.568	0.682984	0.000995039	0.00622677
NCEH1	553.775	564.434	528.424	885.081	862.436	896.84	0.682958	2.57e-09	6.41e-08
C8orf58	46.9128	65.8804	92.887	98.7079	123.342	107.66	0.682926	0.0194624	0.069834
ARL8B	1445.12	1534.83	1471.74	2375.57	2388.43	2382.36	0.682624	7.49e-14	3.68e-12
SLC25A15	86.6867	85.4664	98.0474	140.385	131.947	160.997	0.682475	0.00321889	0.0165029
HERPUD2	197.85	228.801	226.025	365.219	349.946	332.858	0.682136	2.11e-05	0.000222347
TTC7A	478.307	570.666	581.06	837.92	974.304	803.008	0.682003	2.62e-07	4.36e-06
RRM2	5329.7	5631.88	5078.86	8899.07	8257.2	8577.27	0.68175	1.15e-15	7.03e-14
LCOR	669.018	511.908	532.552	1049.59	946.576	750.659	0.680997	5.95e-06	7.27e-05
NIP7	498.704	600.936	626.471	949.789	811.761	1006.48	0.68075	4.14e-07	6.55e-06
RUNX2	230.485	227.91	283.821	326.833	412.095	448.42	0.680043	8.97e-05	0.000798668
CTA-211A9.5	13.258	24.0374	15.4812	30.7091	31.5525	22.7173	0.679754	0.179114	0.359364
RHPN2	524.2	601.826	615.119	799.534	989.602	998.575	0.679509	2.48e-07	4.14e-06
SUV39H1	352.866	380.147	409.735	593.344	619.577	615.343	0.678303	2.55e-07	4.25e-06
ATP6V0A1	442.612	304.474	391.158	640.505	633.919	544.228	0.677669	1.57e-05	0.000172418
MEST	197.85	247.496	205.384	382.767	299.271	360.514	0.677105	9.95e-05	0.000871696
FARSB	1709.26	1677.28	1492.39	2889.95	2314.81	2598.66	0.677039	7.24e-10	1.97e-08
ZFPM2	9.1786	24.9277	11.3529	20.8383	33.4648	18.7665	0.676212	0.243783	0.443026
MTBP	146.858	144.225	156.876	223.738	220.868	270.632	0.676017	0.000356873	0.00260426
SLC38A9	290.656	287.559	292.078	410.186	497.192	482.002	0.676005	4.6e-06	5.78e-05
MTOR	1267.67	1033.61	1172.44	2018.03	1873.07	1656.39	0.67569	6.54e-09	1.51e-07
KLF4	162.155	124.639	173.389	210.577	236.166	286.436	0.675501	0.000992761	0.00621537
SPATA33	85.6669	60.5387	85.6625	116.256	121.429	131.365	0.674763	0.00829553	0.0356411
RANBP17	25.4961	28.4888	46.4435	50.4507	66.9296	42.4715	0.674751	0.0857017	0.215911
ADCY3	917.86	896.507	1139.41	1547.52	1544.16	1620.83	0.67463	7.71e-09	1.76e-07
MAPT	26.5159	43.6235	36.1227	40.5799	72.6665	56.2995	0.673686	0.0773573	0.199578
STRAP	3622.49	3709.78	3312.97	6276.73	5213.82	5491.67	0.673514	9.65e-12	3.56e-10
SPTBN2	281.477	304.474	290.014	507.797	505.797	384.219	0.673308	2.02e-05	0.000213608
SMC2	1426.76	1345.21	1149.74	2316.35	1935.22	2003.08	0.672902	5.95e-09	1.38e-07
ENTPD3	118.302	130.87	137.266	179.868	237.122	198.53	0.672886	0.00104406	0.0064799
TIGD3	16.3175	19.5861	16.5133	27.4189	31.5525	24.6927	0.672738	0.171044	0.348982
GCC2	763.863	690.853	601.702	1251.4	1051.75	973.882	0.67153	5.21e-07	7.95e-06
ZNF165	148.897	117.516	135.202	207.287	228.517	202.48	0.670777	0.000713412	0.00471808
TMEM170B	166.235	170.043	151.715	338.897	249.552	189.64	0.670577	0.00205875	0.0114145
N4BP2L1	11.2183	15.1347	15.4812	21.9351	21.9912	22.7173	0.670398	0.220769	0.41465
PTK6	346.747	348.988	357.099	496.83	589.937	586.7	0.669535	1.33e-06	1.88e-05
HERC6	552.755	353.439	734.84	692.052	795.507	1120.06	0.668717	0.0627541	0.171076
MYH14	5207.32	4982.87	4830.13	8171.92	8589.94	7108.55	0.668306	2.13e-12	8.5e-11
PPP1R18	210.088	234.142	324.073	250.06	476.157	491.879	0.667061	0.00378795	0.0189844
GID8	785.28	844.871	878.299	1213.01	1379.71	1386.74	0.666169	2.1e-09	5.31e-08
HOMER2	483.406	453.15	395.286	787.47	713.279	613.368	0.665739	2.61e-06	3.46e-05
TMEM52B	42.8334	60.5387	58.8285	82.2566	72.6665	102.722	0.665708	0.0286843	0.0941872
RPS6KC1	331.449	321.389	375.676	579.086	541.174	510.646	0.66554	1.98e-06	2.69e-05
KIF5B	3183.95	3032.28	2692.69	5333.52	4390.58	4408.15	0.665389	5.72e-10	1.6e-08
KIF5C	366.124	328.511	292.078	542.893	572.726	448.42	0.664401	1.61e-05	0.000175286
GOLIM4	159.096	204.763	132.106	292.833	261.982	233.099	0.663836	0.00108973	0.00671443
CASC7	1288.06	935.679	1121.87	1839.26	1942.87	1511.2	0.662567	7.52e-07	1.12e-05
HBEGF	31.6152	39.1721	84.6304	77.8696	85.0963	81.9799	0.660524	0.0669495	0.179459
ITPR3	2735.22	2167.82	2459.44	4068.96	4273.94	3292.04	0.66046	3.08e-08	6.26e-07
NAPG	467.089	526.153	424.184	631.731	755.349	853.381	0.660215	5.8e-06	7.09e-05
AC016734.2	120.342	132.651	167.197	247.867	203.657	212.358	0.659734	0.00126203	0.00760771
MAN2A1	1520.59	1744.94	1462.45	2681.56	2558.62	2232.22	0.659674	2.21e-09	5.57e-08
GJB3	489.525	652.572	629.568	873.017	996.295	929.435	0.659257	9.57e-07	1.39e-05
LRIF1	396.719	407.746	444.826	654.762	643.481	673.618	0.658773	2.1e-07	3.55e-06
MPDZ	446.692	279.546	349.874	621.86	552.648	522.498	0.658489	0.000100166	0.000876347
RAB8B	965.792	1042.51	983.57	1527.78	1686.63	1505.27	0.657488	2.81e-10	8.35e-09
SPECC1L	423.235	464.724	414.895	729.342	700.849	626.208	0.65723	4.76e-07	7.37e-06
MGP	36.7144	33.8305	54.7001	47.1604	82.2278	67.1643	0.656724	0.0675949	0.180797
PANK1	129.52	161.14	150.683	244.576	255.289	196.554	0.656507	0.000936639	0.00592117
SPC25	519.101	551.08	516.039	831.34	786.901	881.037	0.655329	3.91e-08	7.82e-07
RND3	1317.64	1622.08	1455.23	2082.74	2461.1	2376.43	0.654773	4.63e-09	1.09e-07
ADAM17	1211.57	1022.04	937.127	2050.93	1532.69	1408.47	0.654371	5.62e-06	6.9e-05
FBXL3	422.215	477.187	413.863	705.213	760.129	602.503	0.654046	2.24e-06	3.01e-05
CA10	76.4883	86.3567	63.9888	157.933	96.5699	103.71	0.653854	0.0188426	0.0681306
AL022344.4	26.5159	8.01248	17.5453	21.9351	27.728	31.6067	0.652787	0.232507	0.429061
RFC3	759.784	876.031	899.972	1196.56	1300.35	1488.48	0.652428	8.36e-08	1.55e-06
HSD11B2	93.8256	100.601	93.9191	137.094	185.491	130.378	0.652252	0.00587723	0.0270052
SLC35F5	893.383	876.031	841.144	1387.39	1356.76	1358.1	0.651878	1.48e-10	4.59e-09
BTBD1	2226.32	2308.48	2302.57	3662.06	3508.07	3568.6	0.651169	3.36e-14	1.7e-12
KIAA1430	383.461	464.724	380.837	713.987	667.384	550.154	0.650379	1.09e-05	0.00012499
TERF2	290.656	348.098	308.591	449.669	512.49	524.474	0.649512	9.83e-06	0.000113583
ZNF30	54.0517	74.7831	66.053	116.256	100.394	89.8816	0.649478	0.0185965	0.0674018
SRSF10	17.3373	24.0374	25.802	49.354	25.8157	30.619	0.649353	0.162764	0.337931
AREL1	1573.62	1639.89	1808.2	2740.79	2639.9	2493.97	0.649062	4.12e-11	1.37e-09
TBX6	66.2899	79.2345	79.47	97.6111	114.737	140.255	0.648841	0.0131273	0.0513479
ELMOD2	198.87	252.838	216.736	420.057	305.964	323.969	0.648359	0.000338333	0.00249293
KDSR	741.427	701.537	674.979	1197.66	1117.72	1003.51	0.647666	2.76e-08	5.64e-07
LIF	170.314	164.701	229.121	231.415	345.166	305.202	0.647576	0.00143389	0.00846351
SLPI	40.7938	60.5387	58.8285	83.3533	92.7454	75.0659	0.647343	0.0326194	0.104145
CNIH1	1809.2	1758.29	1542.96	2889.95	2565.32	2551.25	0.64729	4.2e-10	1.22e-08
FAM92A1	101.984	111.284	111.464	169.997	149.157	189.64	0.647047	0.00279522	0.0146959
SRP72	2223.26	2087.69	1990.88	3791.48	3020.44	3057.95	0.646938	3.83e-09	9.13e-08
COL4A4	70.3692	44.5138	52.636	93.2241	102.307	66.1766	0.646524	0.0387006	0.118744
RP11-875O11.3	10.1984	17.8055	18.5774	28.5156	25.8157	18.7665	0.646077	0.231685	0.428184
FAM136A	1083.07	947.253	970.153	1572.75	1479.14	1641.57	0.645747	1.43e-09	3.75e-08
HCN2	22.4366	17.8055	15.4812	21.9351	35.3771	29.6313	0.645613	0.189395	0.373334
RP11-10C24.3	34.6747	26.7083	34.0586	51.5475	36.3332	61.238	0.645506	0.0966555	0.234663
SLC25A32	361.025	406.856	435.537	559.345	602.367	720.04	0.645417	9.02e-06	0.000105129
ACTR3	4799.39	5531.28	4591.72	8153.27	7433.97	7754.51	0.645149	1.82e-11	6.43e-10
KIAA0922	75.4685	81.015	115.593	146.965	172.105	105.685	0.644532	0.0158182	0.0592237
ARPC1B	739.387	864.457	862.817	1305.14	1273.58	1278.1	0.644367	5.43e-09	1.27e-07
C17orf51	57.1113	49.8554	52.636	66.902	81.2717	100.746	0.64412	0.0334142	0.106061
SEC14L1P1	19.377	21.3666	9.2887	23.0318	27.728	27.6559	0.643963	0.222914	0.417354
CCDC47	3400.16	3322.51	3078.69	5829.25	4814.15	4664.95	0.643004	7.73e-10	2.1e-08
TROVE2	675.137	548.409	454.114	1070.43	840.445	710.163	0.642993	0.000129686	0.00109481
MTDH	2817.83	2783	2596.71	4743.46	3984.23	4074.3	0.6428	7.03e-11	2.25e-09
FEZ2	676.157	664.145	598.605	917.983	1024.98	1083.52	0.642567	8.06e-08	1.5e-06
ANKRD13C	407.938	350.768	405.607	604.312	591.849	619.294	0.642057	1.33e-06	1.87e-05
PRRT3-AS1	33.6549	39.1721	37.1548	66.902	47.8069	57.2872	0.641561	0.0682893	0.182218
NXPE3	143.798	161.14	137.266	236.899	262.938	190.628	0.641542	0.00134351	0.00802392
FMO9P	56.0914	54.3068	52.636	119.546	55.456	80.0045	0.641178	0.0518379	0.148308
LRRC57	346.747	357.891	341.618	475.991	556.472	598.552	0.641087	6.9e-06	8.27e-05
RPP25	19.377	9.79303	19.6095	26.3221	31.5525	17.7788	0.640745	0.238634	0.436935
LANCL1	833.213	815.492	701.813	1316.11	1233.42	1115.12	0.639988	7.3e-08	1.37e-06
DNAJC3	1687.84	1414.65	1168.31	2786.85	2006.93	1858.87	0.639	3.26e-05	0.00033079
ABCE1	2137.59	2115.29	2074.48	3517.29	2970.72	3365.13	0.638724	4.17e-11	1.38e-09
KPNA5	145.838	132.651	144.491	223.738	227.561	206.431	0.637839	0.000749855	0.00491848
POLE2	299.834	254.619	306.527	411.283	454.165	472.125	0.63771	2.46e-05	0.000256206
RPL23A	5003.35	4436.24	3161.26	7498.51	6022.71	6083.3	0.637488	6.26e-06	7.6e-05
C12orf4	509.922	473.626	488.173	832.437	698.937	758.561	0.637464	4.28e-07	6.75e-06
TMEM55A	68.3295	78.3442	75.3417	115.159	112.824	117.537	0.637015	0.0105954	0.043216
BMP2K	188.671	202.983	163.068	262.124	292.578	308.165	0.636581	0.000325667	0.002418
SP4	133.6	145.115	124.881	196.319	229.473	201.493	0.635674	0.00122248	0.00739517
ARNTL2	1090.21	1010.46	1000.08	1660.49	1607.27	1549.72	0.635658	3.15e-10	9.32e-09
NMD3	2474.14	2564.88	2238.58	4329.99	3538.67	3435.25	0.634829	7.73e-09	1.76e-07
TMSB4X	3482.77	4438.02	3723.74	5097.71	6044.7	6935.7	0.634499	2.2e-07	3.7e-06
PPWD1	488.505	532.384	454.114	786.373	691.288	813.873	0.63434	9.99e-07	1.44e-05
MAPK14	1636.85	1629.2	1497.55	2512.66	2594	2286.55	0.633963	1.21e-10	3.77e-09
SCN5A	156.036	135.322	135.202	282.963	237.122	142.23	0.633705	0.00845086	0.0361632
PLK3	53.0319	58.7582	67.0851	88.8371	102.307	85.9307	0.632511	0.0242278	0.0825806
DBF4	771.002	807.479	718.326	1304.04	1042.19	1214.88	0.631662	1.67e-07	2.9e-06
PHLPP2	374.283	302.694	343.682	580.183	547.867	452.371	0.631456	3.57e-05	0.000357848
NTN1	26.5159	21.3666	16.5133	24.1286	51.6314	23.705	0.63098	0.203454	0.392024
TFPI2	77.5081	75.6734	55.7322	109.675	99.4383	114.574	0.629532	0.0181718	0.0662569
CDC23	670.037	601.826	717.294	969.531	1022.11	1082.53	0.629225	1.12e-07	2.02e-06
KIFAP3	105.044	127.309	81.5342	172.19	162.543	152.107	0.629171	0.00679361	0.030281
TBC1D5	381.422	301.803	324.073	577.99	519.183	460.273	0.629056	3.84e-05	0.000382896
RP11-443B20.1	24.4763	30.2694	31.9944	53.741	41.1139	39.5084	0.628255	0.11233	0.262411
COL6A1	347.767	264.412	397.35	429.928	465.639	661.766	0.627605	0.000891686	0.00566064
RFK	456.89	423.771	445.858	751.277	613.84	683.495	0.626655	2.05e-06	2.77e-05
SLC9A6	228.445	229.691	195.063	331.22	354.727	322.981	0.626554	0.000119701	0.00102
TLR2	167.254	138.883	180.614	246.77	213.219	290.387	0.626254	0.00154349	0.00901323
CNOT10	784.26	813.711	726.583	1397.27	1080.44	1113.15	0.626233	7.6e-07	1.13e-05
SNORD17	17.3373	20.4763	26.834	26.3221	23.9034	49.3855	0.626086	0.197575	0.384895
GMFB	1993.79	2294.24	2022.87	3608.32	3013.75	3120.17	0.625791	2.8e-09	6.93e-08
SNX8	560.914	567.105	528.424	939.919	794.55	822.762	0.625468	3.52e-07	5.69e-06
DIAPH3	488.505	511.908	433.473	796.244	706.586	711.151	0.625308	1.23e-06	1.75e-05
SUPT3H	107.084	110.394	104.24	188.642	152.982	155.07	0.624465	0.00400791	0.0198241
RAB32	360.005	385.489	432.441	554.958	596.63	661.766	0.623201	7.82e-06	9.24e-05
NRG1	81.5875	92.5886	145.523	166.707	146.289	178.775	0.623008	0.0127769	0.0503278
SENP8	31.6152	20.4763	16.5133	50.4507	26.7719	28.6436	0.622422	0.191968	0.376932
FGD3	753.665	818.163	813.278	1037.53	1262.1	1368.97	0.621613	6.36e-07	9.55e-06
SNX25	138.699	126.419	142.427	236.899	214.175	175.812	0.621254	0.00222959	0.0122027
NUFIP2	2796.41	2300.47	2099.25	4295.99	3481.3	3293.02	0.621244	9.04e-07	1.32e-05
RP11-1212A22.1	47.9327	51.636	91.855	81.1598	87.9647	124.451	0.621003	0.0524979	0.149721
CLDN12	332.469	388.16	350.907	568.119	530.656	550.154	0.620405	5.31e-06	6.57e-05
NR1D2	1231.97	1272.2	1011.44	2161.7	1756.42	1488.48	0.620135	7.75e-06	9.16e-05
TBC1D8B	215.187	180.726	200.223	354.252	263.894	298.288	0.620074	0.000561414	0.0038474
GALNT6	30.5953	37.3916	34.0586	67.9988	44.9385	44.4469	0.619859	0.0980679	0.237024
EEF1A2	40.7938	49.8554	23.7378	76.7728	53.5437	46.4224	0.619777	0.107288	0.253901
SPATA2L	169.294	212.776	191.967	269.802	326.043	286.436	0.619462	0.000485096	0.00338747
SFXN1	2616.92	2633.43	2432.61	4089.8	3691.65	4021.95	0.619206	1.07e-11	3.91e-10
MYO9A	530.319	421.99	431.409	846.694	755.349	523.486	0.619148	0.000289365	0.00219026
ZNF287	34.6747	90.8081	75.3417	105.288	100.394	103.71	0.619106	0.0542898	0.153853
RBL1	532.359	480.749	456.179	819.276	754.393	683.495	0.619008	2.09e-06	2.83e-05
COMMD10	290.656	339.195	309.623	556.055	449.385	439.531	0.619005	5.53e-05	0.000529528
DIAPH1	5942.63	5954.16	6009.79	9575.76	9128.25	8788.64	0.618507	2.32e-14	1.21e-12
SVIP	655.76	827.065	653.305	1200.95	994.383	1087.47	0.618256	2.35e-06	3.15e-05
PGRMC2	404.878	526.153	437.601	696.439	729.533	676.581	0.617944	5.93e-06	7.25e-05
TPPP	47.9327	37.3916	28.8982	66.902	63.1051	45.4346	0.617904	0.0891953	0.222027
ATP6AP1L	23.4564	12.4639	17.5453	35.0961	16.2543	30.619	0.617525	0.244406	0.44392
ANXA5	923.979	1025.6	925.774	1548.62	1361.54	1503.29	0.617292	1.12e-08	2.47e-07
HLA-F	59.151	43.6235	137.266	111.869	119.517	135.316	0.616448	0.07276	0.190753
PRPF38A	953.554	1023.82	977.378	1472.94	1383.53	1674.17	0.616396	2.6e-08	5.33e-07
NUP155	2017.25	1812.6	1775.17	3374.71	2667.62	2549.28	0.615928	1.85e-07	3.18e-06
PYGL	947.435	1030.94	893.78	1596.87	1374.93	1432.18	0.615646	3.17e-08	6.42e-07
PARP2	458.93	511.018	528.424	716.181	787.857	791.155	0.61548	8.14e-07	1.2e-05
GFOD1	113.203	73.8928	126.946	149.159	170.193	160.009	0.615125	0.0114543	0.0459777
COL12A1	1234.01	777.21	1014.53	1753.71	1515.48	1363.04	0.614976	4.71e-05	0.00045866
IDS	401.819	382.818	357.099	584.57	615.753	547.191	0.614027	4.35e-06	5.49e-05
TEF	299.834	353.439	286.918	503.41	517.27	419.777	0.613797	6.97e-05	0.000647192
BATF	268.219	289.339	328.201	443.089	419.744	491.879	0.613364	5.17e-05	0.000497665
FYB	120.342	85.4664	122.817	182.061	164.456	155.07	0.61269	0.00702403	0.0310843
RANBP6	479.327	444.247	423.152	689.859	677.902	691.397	0.612599	8.9e-07	1.3e-05
KLHL28	223.346	202.983	180.614	367.413	281.104	280.51	0.612437	0.00076367	0.00499227
EVI5	319.211	319.609	322.008	459.54	478.069	530.4	0.611964	1.3e-05	0.000145333
TRIM35	364.084	427.332	445.858	582.377	675.033	633.122	0.611918	8.77e-06	0.000102543
MPP3	30.5953	11.5736	16.5133	20.8383	23.9034	44.4469	0.611916	0.255872	0.456348
OGFRL1	79.5478	73.0026	39.219	135.998	89.8769	68.152	0.611753	0.0698414	0.185205
FREM2	494.624	337.414	356.067	789.663	546.911	478.051	0.610718	0.00142153	0.00840145
RP11-350F4.2	117.282	73.8928	112.497	152.449	163.5	146.181	0.610076	0.0111938	0.0451536
CACNG4	206.008	242.155	264.212	346.574	335.604	404.961	0.609868	0.00027071	0.00206977
MFI2	60.1708	23.1472	35.0907	50.4507	60.2367	69.1397	0.609812	0.118845	0.272673
CCDC132	388.561	476.297	393.222	651.472	621.489	648.925	0.609572	6.44e-06	7.78e-05
CAMKK1	110.143	124.639	129.01	185.352	200.789	168.898	0.609343	0.0031424	0.0161529
TIPIN	289.636	366.793	369.484	527.539	509.621	528.425	0.608916	2.99e-05	0.000305935
TMEM110	47.9327	28.4888	50.5718	87.7404	59.2805	46.4224	0.608904	0.101996	0.24435
PITRM1	896.443	778.991	954.672	1366.56	1321.38	1318.59	0.608038	6.59e-08	1.25e-06
SLC27A4	883.185	1064.77	969.121	1520.1	1432.29	1494.4	0.607396	2.65e-08	5.43e-07
MSH6	1852.04	1924.77	1635.84	3170.72	2645.63	2432.73	0.607309	1.85e-07	3.18e-06
USP18	354.906	319.609	595.509	571.409	615.753	742.758	0.605459	0.00209784	0.0115888
SUV39H2	285.556	295.571	235.314	480.378	384.367	379.281	0.605286	0.000246949	0.00191935
CREG1	1040.24	1305.14	1268.42	1849.13	1818.57	1831.21	0.605136	4.63e-08	9.1e-07
RIN1	72.4089	34.7207	42.3152	91.0306	72.6665	63.2134	0.604823	0.0814273	0.207213
NR2F1	41.8136	48.0749	31.9944	51.5475	73.6226	60.2503	0.604093	0.0822833	0.209001
SMIM10	45.893	73.0026	72.2455	95.4176	96.5699	98.771	0.603162	0.0346045	0.108804
MYO5A	765.903	677.499	667.755	1174.62	1128.24	902.767	0.60247	3.6e-06	4.67e-05
SATB2	10.1984	19.5861	20.6416	26.3221	30.5964	19.7542	0.602295	0.256819	0.457436
TICAM1	230.485	283.998	268.34	324.639	479.981	383.231	0.602154	0.000683763	0.00455073
TMEM64	995.368	1250.84	996.988	1732.87	1671.33	1519.1	0.601138	4.71e-07	7.34e-06
MCM10	371.223	481.639	486.109	629.537	670.253	730.905	0.600547	2.67e-05	0.000275519
INPP5J	36.7144	25.818	41.2831	50.4507	70.7542	35.5575	0.600032	0.130869	0.291486
GPRC5A	1193.22	1519.7	1259.14	1770.16	2010.76	2240.13	0.599765	1.15e-06	1.65e-05
IFFO2	548.676	653.462	654.338	781.986	1097.65	932.398	0.599538	2.52e-05	0.000262245
CROT	1230.95	1316.72	1362.34	2076.16	1920.88	1928.01	0.599385	1.22e-09	3.23e-08
DPYSL2	580.291	664.145	593.445	898.242	916.936	969.931	0.598983	3.37e-07	5.45e-06
CFD	9.1786	30.2694	24.7699	25.2254	22.9473	49.3855	0.598899	0.262312	0.463402
CXorf40A	99.9447	126.419	108.368	187.545	169.236	151.12	0.598404	0.00620121	0.0281943
RP11-588K22.2	74.4486	70.3317	67.0851	106.385	126.21	87.9062	0.597746	0.0255676	0.0862195
QSOX2	503.803	449.589	516.039	699.729	790.726	730.905	0.5976	2.3e-06	3.09e-05
EIF5AL1	316.152	263.521	224.993	495.733	336.56	386.194	0.597199	0.00120114	0.00730174
AGPS	1679.68	1803.7	1613.14	2793.43	2497.43	2420.88	0.596944	2.84e-09	6.99e-08
MYRIP	164.195	161.14	172.357	241.286	272.499	238.038	0.596237	0.000885968	0.00563222
PCGF3	1052.48	893.836	968.089	1537.65	1485.84	1379.83	0.595789	5.29e-08	1.02e-06
FRMD5	136.659	152.237	138.298	180.964	204.613	259.768	0.595357	0.00385625	0.0192531
KPNA4	1561.38	1544.63	1530.57	2546.66	2346.36	2111.72	0.594999	4.92e-09	1.16e-07
SLC41A3	499.724	557.312	609.958	739.213	863.392	913.631	0.594709	7.38e-06	8.8e-05
KIAA1586	291.675	360.561	272.469	466.121	451.297	481.015	0.594574	0.000105148	0.000912553
OSBPL1A	640.462	700.646	693.557	1046.3	958.05	1067.71	0.59389	1.73e-07	3e-06
FBXO4	116.262	128.2	102.176	219.351	148.201	157.046	0.593714	0.00994522	0.0410483
FGFBP1	25.4961	33.8305	46.4435	39.4832	52.5876	67.1643	0.593681	0.127054	0.285918
PPP2R1B	1557.3	1669.27	1690.54	2626.73	2291.86	2497.92	0.592586	1.59e-09	4.11e-08
PRELID1	1975.44	1948.81	2021.84	3154.27	2886.58	2924.61	0.592337	5.95e-11	1.93e-09
CHEK1	1136.11	1067.44	987.699	1641.84	1551.81	1617.87	0.592155	1.02e-08	2.26e-07
TRAM1	3004.46	3204.99	3007.48	4685.34	4474.72	4725.2	0.590977	5.02e-12	1.9e-10
RDH13	586.41	669.487	719.358	809.405	1133.02	1031.17	0.590949	3.06e-05	0.000311727
ARMC8	628.224	736.257	821.534	1050.69	1128.24	1112.16	0.590497	1.79e-06	2.47e-05
FMNL3	76.4883	75.6734	56.7643	126.127	105.175	83.9553	0.590103	0.0346049	0.108804
UGT1A6	207.028	187.848	186.806	330.123	262.938	282.485	0.589002	0.000759396	0.00497149
GS1-393G12.12	14.2778	19.5861	11.3529	17.5481	22.9473	27.6559	0.58853	0.285138	0.488811
CDK2	1345.17	1587.36	1570.82	2034.48	2257.44	2478.16	0.588186	1.33e-07	2.35e-06
GTPBP8	160.116	224.349	230.153	368.509	281.104	275.571	0.587747	0.00262832	0.0139369
ABHD6	121.361	116.626	89.7908	159.029	188.359	145.193	0.587058	0.00991036	0.0409558
RP11-631M6.2	59.151	36.5013	40.251	59.2247	88.9208	55.3117	0.586911	0.0938791	0.230292
ADAM15	2156.97	1952.37	1969.21	3414.2	2814.87	2901.89	0.586854	1.95e-08	4.11e-07
CASP3	810.776	912.532	817.406	1355.59	1213.34	1249.45	0.586685	1.07e-07	1.93e-06
GGPS1	311.052	389.05	343.682	582.377	511.534	475.088	0.585951	8.7e-05	0.000778666
ZNF432	192.751	206.544	253.891	302.704	326.999	349.649	0.585771	0.000673416	0.00449947
HCFC2	138.699	162.92	162.036	196.319	269.631	229.149	0.585123	0.0031289	0.0161021
CEP135	208.048	181.616	154.812	290.64	267.719	258.78	0.584918	0.00132888	0.0079505
CD164	4134.45	4828.85	4683.57	6802.07	6965.46	6688.77	0.583851	1.06e-10	3.33e-09
NRIP2	27.5358	12.4639	29.9303	38.3864	39.2016	26.6682	0.583414	0.220238	0.414223
SEMA4F	252.921	240.374	231.186	372.897	371.938	340.76	0.583282	0.000158307	0.00130964
LACTB2	230.485	238.594	255.955	338.897	339.429	406.936	0.582528	0.000291108	0.00220101
FER	158.076	198.531	145.523	291.737	250.508	211.37	0.582108	0.0038222	0.0191138
SLC2A13	58.1311	81.015	50.5718	95.4176	98.4822	90.8693	0.581182	0.0429255	0.128437
ANKRD18A	42.8334	45.404	41.2831	66.902	72.6665	54.324	0.581092	0.0764299	0.197672
SSX2IP	544.597	597.375	543.905	917.983	837.577	768.438	0.581032	2.77e-06	3.65e-05
HAUS8	374.283	455.821	517.071	580.183	705.63	727.942	0.580666	0.000124414	0.0010562
CTDSPL2	944.376	1027.38	1059.94	1685.71	1424.65	1424.28	0.580272	2.53e-07	4.23e-06
C1orf52	250.882	243.045	279.693	356.445	353.771	445.457	0.580212	0.000373392	0.00270739
HERC4	697.573	859.115	847.336	1166.95	1186.57	1240.56	0.579757	7.88e-07	1.16e-05
ATP13A3	2302.81	2362.79	2427.45	3455.87	3521.46	3616.01	0.578752	1.99e-11	7.04e-10
OSBPL5	122.381	97.04	90.8229	150.255	161.587	151.12	0.578685	0.0103021	0.0422285
ZNF780B	509.922	373.916	390.126	596.634	660.691	642.011	0.577587	8.84e-05	0.00078792
ARHGEF16	213.147	263.521	233.25	341.091	382.455	335.821	0.576399	0.000403618	0.00290183
C5orf34	125.441	99.7108	134.17	193.029	171.149	170.874	0.576284	0.00712682	0.0313963
ARMC1	800.578	878.701	811.213	1241.53	1336.68	1135.87	0.576177	3.12e-07	5.09e-06
RAB25	1791.87	1994.22	1874.25	2784.66	2751.76	2899.92	0.575434	4.88e-10	1.39e-08
CACUL1	1017.8	1098.6	1097.1	1592.49	1601.53	1594.16	0.575156	5.94e-09	1.38e-07
RP11-613M10.6	23.4564	37.3916	50.5718	59.2247	56.4121	50.3732	0.575068	0.127568	0.286519
ZBTB25	322.271	243.045	252.859	444.186	427.394	346.686	0.57495	0.000740699	0.00486628
KRT17	2041.73	1936.35	1867.03	2620.15	2905.7	3177.46	0.574582	1.71e-08	3.62e-07
SLC9B2	49.9724	55.1971	58.8285	84.4501	97.526	62.2257	0.574562	0.060402	0.166632
SLC25A22	257.001	252.838	376.709	391.541	477.113	449.408	0.57442	0.00121402	0.00735705
BLM	1198.32	1201.87	1021.76	1735.07	1696.19	1665.28	0.574189	5.48e-08	1.06e-06
AP4E1	560.914	558.202	581.06	921.274	805.068	804.983	0.573746	1.77e-06	2.44e-05
RAB11FIP1	1562.4	1651.46	1518.19	2372.28	2517.51	2154.19	0.573689	1.13e-08	2.47e-07
STIL	1179.96	1084.35	1167.28	1731.78	1643.6	1724.54	0.57188	7.63e-09	1.74e-07
SKA1	140.738	125.529	155.844	166.707	216.087	242.977	0.571285	0.00689077	0.0306339
DCAF6	613.946	596.484	610.99	948.693	886.34	871.16	0.571035	5.06e-07	7.79e-06
CLTB	716.95	803.028	684.268	1117.59	1068.96	1088.46	0.570159	4.76e-07	7.37e-06
FAM86DP	44.8731	45.404	39.219	47.1604	70.7542	74.0782	0.570115	0.0930337	0.228713
CRADD	68.3295	80.1248	70.1813	94.3209	113.78	116.55	0.570081	0.0279926	0.0923388
PLA2G16	160.116	134.432	170.293	247.867	206.526	235.075	0.569874	0.00314259	0.0161529
PSTPIP2	246.802	278.656	320.976	335.607	452.253	467.187	0.569828	0.00100701	0.0062872
PKP2	1000.47	1256.18	1036.21	1627.58	1615.87	1644.54	0.568987	4.78e-07	7.39e-06
AGPAT5	2008.07	1939.02	1909.34	3120.27	2750.81	2814.97	0.568437	1.74e-09	4.46e-08
PRPS2	1555.26	1517.03	1505.8	2464.41	2128.36	2197.65	0.568429	8.95e-09	2.01e-07
EIF1AD	443.632	421.1	399.414	654.762	611.928	608.429	0.568379	9.15e-06	0.000106263
RELL2	37.7342	29.3791	54.7001	35.0961	81.2717	63.2134	0.568188	0.151292	0.322341
ZC3H6	23.4564	25.818	27.8661	32.9026	52.5876	28.6436	0.567788	0.194081	0.380204
PSMB2	2243.66	2369.91	2456.35	3163.04	3447.83	3865.9	0.567608	2.09e-08	4.35e-07
MTMR6	461.989	537.726	459.275	734.825	693.2	735.844	0.56725	7.89e-06	9.31e-05
RASA2	209.068	237.703	277.629	380.574	321.262	371.379	0.566754	0.00077465	0.00505919
SFR1	84.6471	76.5637	84.6304	111.869	127.166	124.451	0.566342	0.0194313	0.0697405
ANKRD27	1159.56	1178.72	1328.28	1862.29	1827.18	1738.37	0.566135	3.27e-08	6.59e-07
RP11-23J18.1	27.5358	29.3791	38.1869	39.4832	54.4998	46.4224	0.565903	0.142398	0.308254
COMTD1	137.679	106.833	104.24	162.32	153.938	199.517	0.565798	0.0114163	0.0459113
ANKLE2	2119.24	1989.76	1878.38	2956.85	3019.48	2885.1	0.565618	9.65e-10	2.58e-08
RAB27B	1331.92	1533.05	1160.06	2254.93	2045.18	1660.34	0.565594	2.06e-05	0.000217954
TAF1A	173.373	153.127	149.651	246.77	198.877	258.78	0.564633	0.00343618	0.0174787
HOXA11	106.064	194.97	173.389	216.061	255.289	231.124	0.564528	0.0116836	0.0467514
PRKCA	336.549	332.073	334.393	474.895	548.823	458.297	0.563835	7.34e-05	0.000675837
STAT1	4005.95	3156.02	4955.01	5423.45	5587.67	6894.21	0.563665	5.86e-05	0.000554601
ASS1	724.089	632.095	583.124	1003.53	1118.68	743.745	0.563547	0.000210304	0.00167567
MAP7D1	1753.11	1938.13	2032.16	2379.96	2989.84	3079.68	0.562293	1.12e-06	1.59e-05
PXK	172.354	197.641	189.902	271.995	265.806	289.399	0.562223	0.00106616	0.00658405
TARSL2	131.56	102.382	104.24	195.222	152.026	152.107	0.561767	0.0127049	0.0501165
ZNF850	266.179	315.157	270.404	413.476	476.157	368.416	0.561741	0.000453068	0.00320157
BTAF1	900.522	608.948	666.722	1125.27	1068.01	1016.35	0.56131	8.6e-05	0.000769739
C16orf45	49.9724	44.5138	41.2831	54.8377	56.4121	88.8939	0.561297	0.0986662	0.237963
RTCA	803.637	872.47	833.919	1199.85	1175.09	1329.46	0.561241	2.85e-07	4.68e-06
SAMD1	544.597	615.18	660.53	847.791	953.269	884	0.561111	5.4e-06	6.66e-05
RPRD1B	729.188	876.031	946.416	1118.69	1299.39	1345.26	0.560901	1.04e-05	0.000119577
RP4-773N10.4	136.659	105.943	130.042	180.964	165.412	202.48	0.560769	0.00815449	0.0351614
EDEM1	1013.72	1241.93	1453.17	1498.17	1951.48	2018.88	0.560621	8.55e-05	0.000765785
TUBB6	80.5677	87.247	106.304	123.933	104.219	175.812	0.560331	0.0335985	0.106398
UCHL5	1121.83	1157.36	1009.37	1828.29	1392.14	1631.7	0.560291	3.61e-06	4.67e-05
PLIN2	1324.78	1354.11	1404.66	2266.99	1841.52	1914.18	0.560153	2.36e-07	3.96e-06
ARPP19	3745.89	3956.38	3521.45	5906.02	5302.74	5341.53	0.560004	9.55e-10	2.55e-08
DCTD	638.422	790.564	685.3	993.66	1035.5	1089.44	0.559904	3.46e-06	4.49e-05
HEXB	2259.97	2344.09	2389.26	3172.91	3482.25	3652.55	0.559856	2.14e-09	5.42e-08
VTI1A	322.271	318.718	293.11	448.573	464.683	462.248	0.558124	6.96e-05	0.000647118
LINC00888	56.0914	61.429	77.4059	84.4501	104.219	97.7833	0.558008	0.0453671	0.133776
KCNG1	140.738	138.883	144.491	201.803	190.271	232.112	0.557883	0.00412536	0.020368
SUMO2P1	25.4961	29.3791	28.8982	30.7091	44.9385	47.4101	0.556935	0.17421	0.353061
AL603965.1	23.4564	17.8055	18.5774	38.3864	18.1666	31.6067	0.556394	0.262639	0.463799
RHEB	1098.37	1209.88	1369.57	1614.42	1848.21	1943.81	0.556284	1.98e-06	2.69e-05
HPSE	15.2977	30.2694	13.417	32.9026	25.8157	28.6436	0.555591	0.27178	0.474385
DOCK4	19.377	11.5736	19.6095	27.4189	22.9473	23.705	0.555494	0.28658	0.490296
EZH2	977.011	1022.93	1044.46	1424.68	1533.64	1515.15	0.555451	4.05e-08	8.06e-07
Z83851.3	33.6549	42.7332	41.2831	64.7085	65.9735	42.4715	0.555061	0.119721	0.273807
DDO	75.4685	66.7706	44.3794	100.901	92.7454	80.9922	0.554991	0.0609417	0.167747
CDC25A	1093.27	1217.9	1152.83	1672.55	1711.49	1704.79	0.554553	2.15e-08	4.48e-07
LY6E	2886.16	3534.39	3657.68	4599.79	4847.62	5352.4	0.554318	3.36e-07	5.45e-06
GLRX2	163.175	227.02	178.55	298.317	254.333	284.46	0.5543	0.00293623	0.0152781
FAM96A	790.379	822.614	924.742	1390.68	1144.5	1192.17	0.554275	3.81e-06	4.9e-05
QSER1	1888.75	1512.58	1590.43	2866.92	2352.1	2110.74	0.554152	1.31e-05	0.000145802
CPPED1	285.556	356.11	373.612	556.055	461.814	474.101	0.554029	0.000344993	0.00253659
FARP2	1096.33	998.889	1155.93	1760.29	1618.74	1392.67	0.553699	2.4e-06	3.21e-05
MAP4K5	924.998	1012.24	1042.4	1372.04	1484.88	1516.13	0.553681	1.77e-07	3.06e-06
GAD1	85.6669	71.222	84.6304	112.966	128.122	112.599	0.553087	0.0255251	0.0861303
PEA15	1819.4	2075.23	2101.31	2521.44	3064.42	3205.12	0.552224	9.32e-07	1.36e-05
TYMS	766.923	931.228	921.646	1150.5	1308.95	1381.81	0.552137	5.65e-06	6.93e-05
AC009133.12	20.3969	18.6958	14.4491	21.9351	21.9912	34.5698	0.55204	0.279985	0.482908
ABRACL	806.697	954.375	905.133	1329.27	1245.85	1335.38	0.551846	5.94e-07	8.98e-06
NSUN6	52.012	93.4789	67.0851	106.385	94.6576	111.611	0.551443	0.0533706	0.151817
APOL1	1347.21	1034.5	1832.97	1950.03	2025.1	2196.67	0.551071	0.000412825	0.00295865
CTD-2017D11.1	61.1906	35.611	30.9623	61.4182	62.1489	63.2134	0.550148	0.123615	0.280078
ATF3	27.5358	23.1472	57.7964	28.5156	62.1489	67.1643	0.549501	0.217338	0.410356
SLC25A20	149.917	160.25	136.234	166.707	235.21	250.878	0.549188	0.0090208	0.0380062
ZFAND2B	288.616	312.487	352.971	443.089	479.025	473.113	0.549096	0.000163841	0.00135132
BCAP29	779.161	748.721	686.332	1245.91	982.91	1012.4	0.548823	1.37e-05	0.000152675
BRCA2	773.042	568.886	612.022	1204.24	816.542	837.578	0.548504	0.000743155	0.00487924
PLS3	2619.98	3207.66	3084.88	4297.08	4045.42	4690.63	0.548062	1.54e-07	2.68e-06
TIMM9	429.354	389.05	406.639	592.247	578.463	619.294	0.547703	2.21e-05	0.000231965
ADCK2	646.581	705.098	572.803	1048.5	932.234	834.615	0.547454	3.01e-05	0.000307875
ZNF506	28.5556	29.3791	38.1869	52.6442	30.5964	57.2872	0.547318	0.174573	0.353534
SH2D3A	317.171	358.781	376.709	445.282	550.735	541.265	0.547174	0.000224664	0.00177199
ABTB1	55.0716	94.3692	85.6625	134.901	119.517	89.8816	0.546433	0.0541286	0.153524
CDKN2C	651.68	777.21	775.091	1014.5	1054.62	1149.69	0.546225	5.06e-06	6.29e-05
TMEM123	4982.96	5161.81	4840.45	7680.57	7117.49	7082.87	0.54596	8.56e-11	2.73e-09
MB21D2	266.179	308.925	293.11	393.735	424.525	449.408	0.545731	0.000253096	0.00196265
CBX4	700.633	742.489	803.989	926.758	1182.74	1168.46	0.545568	1.82e-05	0.000194472
CDH23	192.751	174.494	171.325	307.091	257.201	222.235	0.545257	0.00370803	0.0186387
EHD1	988.229	1198.31	1142.51	1587	1683.76	1586.26	0.54458	5.47e-07	8.32e-06
RGPD8	53.0319	57.8679	51.6039	80.0631	93.7015	63.2134	0.543488	0.0737642	0.192792
PSAT1	1550.16	1910.53	2149.82	2245.06	2482.13	3448.09	0.543299	0.000307296	0.00230167
CENPI	484.426	510.128	520.167	767.728	712.323	727.942	0.54323	6.51e-06	7.85e-05
GLB1L2	542.557	535.055	522.232	853.275	754.393	723.991	0.542703	1.09e-05	0.000124715
SLC12A2	2259.97	2126.87	2265.41	3597.35	3085.46	3003.63	0.542002	6.62e-08	1.25e-06
DIAPH2	307.993	354.329	256.987	489.152	441.736	409.9	0.542001	0.000760653	0.00497733
RP11-661A12.14	76.4883	52.5262	45.4114	84.4501	77.4472	91.857	0.541796	0.0751089	0.195146
AF131217.1	49.9724	78.3442	55.7322	94.3209	101.351	73.0905	0.541772	0.0711858	0.187638
SRPRB	730.208	834.188	844.24	1142.82	1188.48	1175.37	0.541729	9.84e-07	1.43e-05
BNIP3L	1054.52	989.096	826.695	1665.97	1227.68	1286.99	0.541654	8.09e-05	0.000732459
INPP5F	213.147	236.813	188.87	284.059	319.35	325.944	0.539881	0.00153465	0.00897279
MCTP2	508.902	475.407	470.628	750.18	683.638	681.52	0.539626	1.3e-05	0.000145365
MT-TR	85.6669	16.025	26.834	93.2241	44.9385	48.3978	0.539574	0.27906	0.481966
LAMTOR3	421.196	518.14	434.505	664.633	630.095	704.237	0.53956	6.09e-05	0.000574281
MAPK3	598.648	535.946	504.686	784.179	845.226	751.647	0.538842	1.66e-05	0.000180187
DDX18	2135.55	2146.45	2302.57	3155.36	3078.76	3329.57	0.538606	2.79e-09	6.9e-08
ALDH1A2	44.8731	71.222	61.9247	88.8371	112.824	57.2872	0.538518	0.100354	0.24118
MAD2L2	157.056	160.25	151.715	263.221	207.482	211.37	0.538216	0.00492244	0.0233631
KIAA1328	58.1311	51.636	53.6681	78.9663	86.0524	72.1028	0.538122	0.066862	0.17933
TMEM81	43.8533	36.5013	22.7057	41.6767	52.5876	55.3117	0.537661	0.166037	0.342269
HPRT1	1176.9	1126.2	990.795	1640.74	1448.55	1692.93	0.537471	1.82e-06	2.5e-05
FXN	148.897	189.629	181.646	261.028	242.859	251.866	0.537204	0.00325306	0.0166593
ANTXR2	283.517	334.743	280.725	449.669	488.586	367.428	0.53712	0.000884034	0.00562255
DCUN1D3	177.453	170.933	107.336	268.705	216.087	177.788	0.536976	0.0208452	0.0734979
VAT1	1576.68	1541.07	1171.41	2454.54	1960.08	1809.48	0.536501	9.66e-05	0.000850463
SEC14L2	75.4685	91.6983	97.0153	126.127	144.377	112.599	0.536184	0.028661	0.0941332
ASTN2	201.929	267.973	207.448	322.446	391.06	269.645	0.535938	0.00473343	0.0226397
LNPEP	1265.63	985.534	907.197	1687.91	1516.43	1374.89	0.535874	6.55e-05	0.000612861
LMO7	343.687	367.684	312.72	420.057	525.876	538.302	0.535558	0.000427212	0.00304573
PEMT	178.473	196.751	202.287	315.865	250.508	271.62	0.535474	0.00250437	0.0133891
BARD1	409.977	424.661	453.082	653.666	588.981	623.245	0.534753	3.25e-05	0.000329736
ZNF605	299.834	274.205	259.052	451.863	391.06	364.465	0.534435	0.00063761	0.00428969
HSPA13	286.576	324.06	277.629	466.121	409.227	412.863	0.534257	0.000358613	0.00261555
BMP8B	144.818	104.162	109.4	179.868	187.403	151.12	0.534131	0.0165159	0.0614641
SYDE1	55.0716	64.0998	93.9191	81.1598	115.693	110.623	0.53287	0.0684286	0.182406
IL1RAPL2	126.461	105.052	87.7266	150.255	170.193	141.242	0.532738	0.0209695	0.0738258
PRR14	306.973	243.935	313.752	331.22	437.911	479.039	0.532413	0.00248867	0.0133313
SOCS4	981.09	899.178	850.432	1576.04	1196.13	1178.34	0.532074	5.05e-05	0.000487893
TTC13	285.556	227.91	290.014	369.606	384.367	405.949	0.531976	0.000834731	0.00537425
TMC7	169.294	213.666	134.17	228.125	284.929	235.075	0.530659	0.0103873	0.042514
TSPAN2	58.1311	33.8305	40.251	36.1929	64.0612	89.8816	0.530377	0.172502	0.350538
AF127936.7	84.6471	88.1372	75.3417	112.966	135.772	109.636	0.530132	0.0321839	0.103117
SPIN4	153.996	187.848	163.068	247.867	242.859	239.026	0.529382	0.00357073	0.018015
GALNT3	2301.79	2109.95	1980.56	3295.75	2868.41	3060.91	0.529021	1.27e-07	2.27e-06
TMEM2	2143.71	2360.12	2350.04	3285.88	3456.44	3144.87	0.528552	1.2e-08	2.62e-07
CCSAP	393.66	401.514	382.901	576.893	569.858	551.142	0.526856	4.38e-05	0.000430141
PTGS2	406.918	358.781	515.007	494.636	641.568	706.212	0.526799	0.0017741	0.0100873
KCND2	32.635	34.7207	24.7699	52.6442	44.9385	35.5575	0.526721	0.183656	0.365353
STK38L	532.359	518.14	577.964	743.6	779.252	820.787	0.526099	1.35e-05	0.000149831
ALKBH3	289.636	336.524	294.142	462.83	464.683	399.035	0.526018	0.000445053	0.00315148
ARHGAP26	683.295	635.656	825.663	1118.69	1054.62	913.631	0.525987	7.47e-05	0.000684654
KDELC1	69.3494	109.504	93.9191	139.288	102.307	152.107	0.525681	0.0462511	0.135645
RARA	167.254	173.604	215.704	208.383	286.841	304.215	0.525034	0.00852571	0.0363825
BCL10	494.624	512.798	430.377	776.502	635.832	658.802	0.524953	0.000121336	0.00103264
AP4S1	114.223	98.8205	65.0209	138.191	132.903	129.39	0.52471	0.0401109	0.121999
ZNF567	235.584	270.644	322.008	397.025	389.148	404.961	0.524599	0.00107288	0.00661959
MXI1	37.7342	33.8305	28.8982	63.6118	54.4998	26.6682	0.52433	0.204958	0.394141
WWC3	832.193	856.445	889.651	1128.56	1373.97	1204.02	0.524257	4.62e-06	5.79e-05
SUZ12	1950.96	2085.02	2009.46	3107.11	2719.26	2869.3	0.524028	3.22e-08	6.52e-07
TNRC6C	197.85	198.531	183.71	292.833	282.061	259.768	0.523988	0.00203749	0.0113197
CNOT1	4729.02	3930.56	4092.19	7010.45	5852.52	5469.94	0.523702	2.78e-06	3.65e-05
ORC1	666.978	668.597	674.979	964.047	945.62	980.796	0.523701	1.6e-06	2.22e-05
FCHSD2	323.291	423.771	377.741	495.733	534.481	587.687	0.523606	0.00042506	0.00303356
AMD1	3296.14	3745.39	3564.8	5476.1	4713.76	5057.07	0.523282	4.29e-08	8.51e-07
AVL9	1555.26	1482.31	1412.92	2260.41	2149.4	1987.27	0.523229	1.48e-07	2.6e-06
SPOCK1	151.957	164.701	122.817	271.995	188.359	172.849	0.523042	0.0196916	0.0704706
MSRA	307.993	260.851	211.576	432.121	331.78	358.539	0.522952	0.00351473	0.0177852
MTMR11	85.6669	68.5512	75.3417	103.095	122.386	103.71	0.522754	0.0416958	0.125558
CCDC136	47.9327	37.3916	42.3152	54.8377	70.7542	57.2872	0.522548	0.119977	0.274069
LPP	1526.71	1040.73	910.293	2111.25	1615.87	1268.22	0.522377	0.0966695	0.234663
SNAPC2	144.818	199.422	162.036	223.738	261.026	242.977	0.521821	0.00671982	0.0300209
CIITA	160.116	112.175	162.036	184.255	215.131	222.235	0.521348	0.0135622	0.0527044
RP11-773D16.1	36.7144	40.0624	24.7699	54.8377	43.0262	48.3978	0.521144	0.170756	0.348551
CSNK2A3	106.064	78.3442	80.5021	155.739	106.131	118.525	0.521068	0.0439471	0.130547
SLC27A2	818.935	746.05	768.898	1158.17	1022.11	1168.46	0.520909	4.1e-06	5.22e-05
LACTB	927.038	1142.22	1225.08	1459.78	1581.45	1685.03	0.520791	2e-05	0.000212187
ACVR1	322.271	352.549	382.901	403.606	559.341	553.117	0.520764	0.00118291	0.00721022
METTL25	101.984	81.9053	61.9247	109.675	123.342	119.513	0.520597	0.0473056	0.137936
BRCC3	634.343	655.242	561.451	962.95	867.217	826.713	0.520248	2.45e-05	0.000254933
GLCE	427.315	485.2	402.51	664.633	639.656	583.736	0.520232	0.000112222	0.000964114
MBOAT2	271.278	275.095	201.255	356.445	360.464	355.575	0.519137	0.00200935	0.0111862
SNX16	123.401	158.469	98.0474	178.771	197.92	168.898	0.518904	0.0213818	0.0749242
RP11-274E7.2	23.4564	17.8055	16.5133	26.3221	28.6841	27.6559	0.518607	0.28386	0.487382
LAMP2	1480.81	1544.63	1431.49	2362.41	1992.59	2031.72	0.518386	6.4e-07	9.62e-06
RPL23AP53	28.5556	39.1721	33.0265	29.6124	63.1051	51.3609	0.517939	0.200052	0.387641
BACE1	391.62	292.9	312.72	470.508	478.069	478.051	0.517938	0.000652634	0.00437563
DLD	2516.97	2643.23	2606	3736.64	3596.99	3782.93	0.517292	1.66e-09	4.28e-08
LRRC8C	183.572	180.726	156.876	290.64	242.859	213.345	0.516953	0.00679813	0.0302814
CDIP1	17.3373	28.4888	22.7057	39.4832	41.1139	17.7788	0.516471	0.290347	0.494888
PCDH7	2766.84	2791.9	3337.74	3864.96	4274.89	4582.97	0.516432	1.21e-06	1.72e-05
JUNB	828.113	1104.83	1077.49	1146.11	1722.96	1434.15	0.515675	0.000604422	0.0040927
PPARA	226.405	277.766	249.763	425.541	398.709	254.829	0.515554	0.00866242	0.0368613
ACER3	530.319	556.422	468.563	818.179	735.27	671.643	0.515296	9.94e-05	0.000870759
RABGEF1	15.2977	31.1596	25.802	40.5799	31.5525	31.6067	0.514788	0.258235	0.458945
ZNF268	507.882	432.674	358.131	750.18	550.735	556.081	0.514745	0.00188299	0.010588
N6AMT2	109.123	81.9053	84.6304	118.449	149.157	125.439	0.514681	0.0353156	0.11055
RP4-555D20.2	62.2105	37.3916	69.1492	63.6118	76.491	99.7587	0.513906	0.119073	0.273103
SPAST	370.203	444.247	387.029	615.279	573.683	528.425	0.513674	0.000222882	0.00175941
GPT2	637.402	714.891	782.315	941.015	964.743	1140.8	0.513507	5.51e-05	0.000528103
MAP6D1	18.3572	28.4888	25.802	30.7091	27.728	45.4346	0.513477	0.256187	0.456821
PRDX4	792.419	713.11	648.145	1105.53	893.033	1074.63	0.512411	6.63e-05	0.000619935
PDLIM5	1881.61	1898.96	1695.7	2818.66	2596.87	2398.16	0.51237	4.71e-07	7.34e-06
PPM1D	250.882	245.716	246.667	361.929	394.885	303.227	0.512355	0.00171913	0.00984298
PLA2G4A	67.3097	74.7831	52.636	74.5793	94.6576	108.648	0.512324	0.0769745	0.198779
HRAS	563.974	733.587	721.423	1024.37	866.261	990.673	0.512089	0.000126525	0.00107078
POLA2	891.344	775.43	780.251	1194.37	1131.11	1163.52	0.51199	3.91e-06	5e-05
CDK14	100.965	134.432	93.9191	150.255	174.017	146.181	0.511805	0.0264604	0.0885721
ZNF718	54.0517	51.636	35.0907	76.7728	61.1928	63.2134	0.511263	0.12102	0.275759
TLE2	537.458	467.394	396.318	720.568	708.498	567.933	0.510773	0.000708455	0.00468985
DHFR	1688.86	1852.66	1370.6	2780.27	2157.05	2065.3	0.51076	0.000157429	0.00130396
CLCA4	1302.34	1465.39	1018.66	2392.02	1722.96	1280.07	0.510518	0.0870516	0.218222
CHCHD7	276.378	276.876	239.442	345.478	375.762	407.924	0.510333	0.00113093	0.00694
SLC45A4	652.7	594.704	717.294	965.144	938.927	892.89	0.510288	1.98e-05	0.000209817
FUCA2	1295.2	1273.98	1098.13	1909.45	1567.11	1747.26	0.509696	8.21e-06	9.65e-05
RP11-485G4.2	239.663	260.851	228.089	316.962	376.718	343.723	0.509608	0.00149485	0.00877009
IQGAP3	1786.77	1411.09	1484.13	2198.99	2387.48	2076.17	0.509444	7.39e-06	8.8e-05
GPRIN1	321.251	283.107	266.276	465.024	438.867	335.821	0.509362	0.00240556	0.012937
FAM217B	839.332	738.928	698.717	1204.24	1082.35	955.115	0.50928	5.72e-05	0.00054347
IER5L	160.116	166.481	206.416	188.642	285.885	282.485	0.508977	0.0145114	0.0555216
GPR137C	170.314	146.005	159.972	224.835	244.771	207.419	0.508862	0.00674438	0.0301207
SOX7	63.2303	73.8928	91.855	109.675	102.307	113.587	0.50829	0.052364	0.149516
GPN3	432.414	528.823	541.841	756.761	712.323	668.679	0.507368	0.00015207	0.00126342
ZC3H12C	766.923	594.704	751.353	1075.92	933.19	992.648	0.507284	9.04e-05	0.000803094
UBASH3B	592.529	492.322	497.462	866.436	741.007	642.011	0.507265	0.000413849	0.00296131
FAM122C	23.4564	17.8055	27.8661	21.9351	39.2016	36.5453	0.507037	0.277517	0.480477
ACTG1	59653.7	62976.3	58581.8	81657.8	83720.4	92120.7	0.506885	1.36e-09	3.57e-08
HAUS2	537.458	730.916	614.087	859.855	917.892	898.816	0.506679	0.000131521	0.00110824
NKX3-1	101.984	99.7108	102.176	144.772	135.772	151.12	0.506482	0.0219926	0.0764939
DGKH	763.863	544.848	687.364	1115.4	903.55	815.848	0.506462	0.000815119	0.00527044
TINCR	45.893	64.9901	45.4114	70.1923	86.0524	66.1766	0.505842	0.109035	0.257095
HELLS	1599.12	1488.54	1421.17	2186.93	2112.11	2102.83	0.505666	1.46e-07	2.56e-06
OPN3	271.278	271.534	280.725	391.541	418.788	358.539	0.505527	0.000781166	0.00508954
RNASEH2B	466.069	368.574	308.591	703.02	429.306	491.879	0.50538	0.00844164	0.0361364
C1orf112	525.22	535.055	461.339	790.76	719.016	651.888	0.505348	0.000125653	0.00106539
TMPO-AS1	111.163	149.566	145.523	180.964	214.175	181.739	0.505314	0.0158445	0.0592633
UBE2G2	1327.84	1169.82	1204.44	1814.03	1700.97	1738.37	0.505058	6.01e-07	9.08e-06
TPM1	3155.4	3394.62	3679.36	4106.25	4915.5	5491.67	0.504875	8.71e-06	0.000101904
PLS1	1228.91	1503.67	1267.39	1803.06	1907.49	1967.52	0.504858	3.81e-06	4.9e-05
SUCO	1346.19	1415.54	1253.97	1975.25	2005.98	1718.61	0.504829	1.98e-06	2.68e-05
RPP14	555.815	553.751	596.541	808.308	835.664	775.352	0.504287	1.71e-05	0.000184052
ADM	546.636	600.936	758.577	773.212	850.963	1077.59	0.50408	0.00109215	0.00672628
PARP11	156.036	125.529	124.881	209.48	197.92	168.898	0.503985	0.0149082	0.056721
FLCN	422.215	476.297	412.831	645.988	616.709	598.552	0.503834	0.000108261	0.000937182
FYN	67.3097	76.5637	59.8605	91.0306	103.263	94.8201	0.503408	0.0618598	0.169384
NHSL2	32.635	24.9277	40.251	59.2247	52.5876	26.6682	0.503149	0.232676	0.429314
TDRP	364.084	410.417	343.682	543.99	525.876	516.572	0.503104	0.000253587	0.00196534
PHF20L1	768.962	701.537	661.562	1095.66	1012.55	913.631	0.502801	3.3e-05	0.000334445
RPF2	944.376	944.582	924.742	1491.59	1165.53	1331.43	0.502698	1.66e-05	0.000179941
NPC2	1768.41	2329.85	1883.54	2803.3	2891.36	2780.4	0.502079	7.57e-06	8.98e-05
RAB23	285.556	285.778	260.084	406.896	397.753	373.354	0.50191	0.000733206	0.00483098
NTN4	3404.24	3833.52	4016.85	4872.88	5450.94	5612.17	0.501864	3.65e-07	5.86e-06
RTTN	338.588	347.207	343.682	509.991	451.297	496.818	0.501466	0.000278577	0.00212039
CCM2	1009.65	1111.95	1065.1	1527.78	1530.78	1453.91	0.501434	7.26e-07	1.08e-05
BLOC1S5	208.048	270.644	219.833	392.638	302.14	296.313	0.50139	0.00570236	0.0263574
ETV5	196.83	249.277	238.41	333.413	283.017	353.6	0.501328	0.00381748	0.0190972
C19orf26	29.5755	25.818	37.1548	26.3221	50.6753	53.3363	0.50105	0.233229	0.42991
AKAP5	70.3692	58.7582	51.6039	71.289	75.5349	108.648	0.500723	0.0986948	0.23799
ETFDH	216.207	294.681	284.854	267.608	410.183	447.432	0.500538	0.0124114	0.0491503
HELZ2	2326.26	1679.06	2958.97	2761.63	3678.26	3408.59	0.500536	0.0016951	0.00975164
USP1	2376.24	2525.71	1997.07	3640.13	3054.86	3065.85	0.500057	1.11e-05	0.000126814
EIF2S1	3064.63	3164.04	2934.2	4876.17	3973.71	4110.85	0.499915	7.79e-07	1.15e-05
ZNF575	20.3969	25.818	27.8661	40.5799	23.9034	40.4961	0.499642	0.264443	0.465668
TRIM38	426.295	380.147	370.516	609.795	542.13	512.621	0.499628	0.00033093	0.00244773
MRPL19	953.554	998.889	843.208	1400.56	1214.29	1339.33	0.499259	1.21e-05	0.000135915
UBA5	839.332	779.881	650.209	1203.14	960.918	1045	0.498932	0.000161979	0.00133839
EIF5A	9045	7816.61	6858.16	13192.9	9867.34	10461.8	0.498926	5.1e-05	0.000491422
STK35	1348.23	1390.61	1439.75	2092.61	2050.92	1761.09	0.498678	1.86e-06	2.55e-05
RASSF6	1594.02	1493.88	1572.89	2377.76	2150.35	2057.4	0.498644	5.3e-07	8.07e-06
LHFP	164.195	192.299	216.736	202.9	286.841	319.03	0.49842	0.014837	0.0565135
SBDSP1	213.147	258.18	315.816	297.22	375.762	437.555	0.497984	0.00880788	0.0373635
SHISA9	46.9128	64.0998	55.7322	69.0955	68.8419	97.7833	0.497837	0.107689	0.254689
ARL6IP6	409.977	512.798	545.969	665.73	697.981	710.163	0.49763	0.000301929	0.00227022
FSCN1	82.6074	69.4415	81.5342	111.869	114.737	102.722	0.49745	0.0485411	0.140725
AVEN	405.898	397.063	300.335	586.764	488.586	483.978	0.497368	0.00161905	0.00939351
TAP2	183.572	198.531	281.757	246.77	317.438	371.379	0.497343	0.0158926	0.0593701
ADNP2	1116.73	1145.78	1130.13	1742.74	1559.46	1488.48	0.497317	1.95e-06	2.66e-05
SLC25A12	374.283	430.893	425.216	557.151	516.314	663.741	0.497217	0.00058195	0.0039622
STAMBPL1	135.639	163.811	180.614	246.77	219.912	211.37	0.497127	0.0103489	0.0423823
RIMS3	86.6867	89.9178	77.4059	127.224	135.772	95.8078	0.49699	0.0499309	0.143592
PQLC2	146.858	184.287	189.902	205.093	262.938	266.682	0.496557	0.0109137	0.0442165
RP11-800A3.4	261.08	282.217	235.314	457.347	339.429	303.227	0.495927	0.00629488	0.0285154
RMI1	269.239	427.332	392.19	542.893	478.069	515.584	0.495222	0.00355965	0.0179724
C14orf182	32.635	24.9277	34.0586	37.2897	43.9823	47.4101	0.495082	0.208703	0.399312
PLRG1	754.685	832.407	831.855	1059.46	1090	1259.33	0.494917	2.14e-05	0.000225435
REL	453.831	264.412	273.501	618.57	472.332	306.19	0.494369	0.2054	0.394818
AC069278.4	22.4366	24.0374	26.834	35.0961	28.6841	39.5084	0.494303	0.255538	0.456026
TOPBP1	1507.33	1546.41	1551.21	2149.64	2142.7	2192.72	0.493903	5.79e-08	1.11e-06
CTNNAL1	669.018	668.597	593.445	972.821	869.129	879.062	0.493829	3.19e-05	0.000323647
TNFRSF25	40.7938	25.818	26.834	30.7091	40.1578	60.2503	0.4937	0.241509	0.440233
C16orf52	144.818	122.858	133.138	188.642	181.666	193.591	0.493655	0.0130131	0.0510075
GEMIN2	158.076	164.701	218.801	247.867	228.517	285.448	0.493591	0.0113498	0.0456993
TSR1	1260.53	1208.99	1164.18	1706.55	1677.07	1732.44	0.493553	3.65e-07	5.86e-06
FEN1	2598.56	2741.16	2934.2	3639.03	3992.83	4014.05	0.493378	1.23e-07	2.2e-06
SMC6	926.018	967.729	851.464	1255.78	1246.8	1362.05	0.492983	5.28e-06	6.53e-05
CPQ	129.52	149.566	118.689	207.287	181.666	171.861	0.492413	0.0170743	0.0631283
CPT1B	28.5556	22.2569	24.7699	29.6124	50.6753	25.6805	0.492358	0.278113	0.481142
UPP1	354.906	329.402	405.607	565.925	454.165	512.621	0.492058	0.0009676	0.00608583
TYRO3	886.244	975.741	847.336	1398.36	1224.81	1189.2	0.491653	1.87e-05	0.000199112
MB21D1	341.648	367.684	454.114	516.571	546.911	570.896	0.491361	0.000824025	0.00531792
COPS3	1155.48	1249.95	1187.92	1876.55	1531.73	1644.54	0.490982	7.4e-06	8.8e-05
PLCB4	64.2502	66.7706	54.7001	94.3209	89.8769	77.0414	0.489918	0.0826985	0.209742
PSPH	286.576	380.147	388.061	428.831	460.858	591.638	0.489917	0.00392649	0.0194993
AHNAK	8125.1	4511.91	7265.83	10052.9	10449.6	7435.48	0.489303	0.078867	0.202323
ZNF251	213.147	116.626	119.721	174.384	243.815	211.37	0.489217	0.0473317	0.137983
LYSMD3	500.743	517.25	417.992	696.439	683.638	637.073	0.489154	0.000231508	0.00181488
ZFYVE20	815.875	706.878	684.268	1021.08	1102.43	972.894	0.488912	4.13e-05	0.000408261
TTC21B	303.914	389.05	313.752	434.315	542.13	436.568	0.488223	0.00223763	0.0122313
DCAF17	385.501	384.599	302.399	564.829	498.148	442.494	0.487584	0.00177994	0.0101158
SLC44A2	4307.82	4624.98	4622.68	6378.72	6357.36	6269.98	0.487514	3.2e-09	7.76e-08
RFC2	1114.69	1212.55	1134.25	1764.68	1482.01	1608.98	0.487483	5.58e-06	6.86e-05
MAP3K2	1144.26	986.425	967.057	1623.2	1500.18	1219.82	0.487391	0.000126312	0.00106964
TTC33	104.024	104.162	107.336	175.481	125.254	142.23	0.48739	0.0338274	0.106949
NAB2	111.163	161.14	125.914	140.385	201.745	216.308	0.487245	0.0366843	0.113814
FRG1	306.973	305.364	258.02	493.54	347.078	381.256	0.487195	0.00434157	0.0211821
KIF1B	906.641	788.784	835.983	1256.88	1194.22	1096.36	0.487062	1.69e-05	0.000182029
SNX11	452.811	551.971	490.237	609.795	804.112	681.52	0.487048	0.000652508	0.00437563
GNA15	459.95	414.868	515.007	537.41	677.902	729.917	0.486923	0.00112576	0.00691143
SGOL1	280.457	308.035	243.57	457.347	369.069	341.748	0.486903	0.00395199	0.0195927
EIF2AK2	1222.79	910.751	1150.77	1459.78	1460.02	1679.11	0.486656	0.000114448	0.000979535
CDKL5	178.473	114.845	75.3417	263.221	150.114	103.71	0.485918	0.135932	0.298113
CNN2	5176.73	5882.94	5446.28	6814.14	7956.98	8343.18	0.485808	1.17e-06	1.66e-05
SMC5	1026.98	929.447	927.838	1526.68	1276.44	1236.61	0.485661	3.5e-05	0.000351005
ESPL1	1155.48	1036.28	1270.49	1363.27	1788.93	1691.95	0.485592	0.000114334	0.000979173
PGBD4	48.9525	54.3068	47.4756	61.4182	75.5349	74.0782	0.485585	0.116161	0.26849
MORF4L2	3009.56	3330.52	3457.46	4422.11	4463.25	4822	0.484463	1.86e-07	3.18e-06
C18orf54	415.076	341.866	309.623	602.118	414.008	477.064	0.484327	0.00456702	0.0220557
HDAC11	122.381	203.873	200.223	241.286	267.719	228.161	0.484314	0.0226438	0.078259
THOC1	564.994	531.494	596.541	750.18	754.393	862.271	0.484205	9.26e-05	0.000820097
ERF	556.835	628.534	644.017	784.179	898.769	875.111	0.484006	7.89e-05	0.000718862
ATXN10	2350.74	2528.38	2471.83	3599.55	3271.9	3411.55	0.483958	7.95e-08	1.48e-06
CCDC149	97.905	97.9303	72.2455	121.74	131.947	121.488	0.483527	0.0478555	0.139181
CDK6	43.8533	52.5262	58.8285	58.128	73.6226	84.943	0.483473	0.126517	0.285041
PITPNB	372.243	415.758	409.735	558.248	544.998	571.884	0.483428	0.000231013	0.00181204
DUSP1	65.27	79.2345	45.4114	46.0637	119.517	99.7587	0.483363	0.173721	0.352385
MSRB2	45.893	57.8679	62.9568	74.5793	78.4033	80.0045	0.482802	0.104647	0.249252
RPGR	92.8058	97.04	91.855	123.933	115.693	154.083	0.482606	0.0427604	0.12814
ZFP36L2	2394.59	3269.09	2802.09	3587.48	4452.73	3788.85	0.482456	8.03e-05	0.000728461
TMEM229B	194.79	220.788	215.704	348.768	265.806	268.657	0.482231	0.00702053	0.0310789
TSTD1	119.322	151.347	159.972	182.061	228.517	190.628	0.481916	0.0200952	0.0715578
WNT7A	57.1113	63.2095	76.3738	87.7404	89.8769	96.7956	0.481632	0.0812948	0.207054
TMEM39B	377.342	387.27	408.703	543.99	516.314	577.81	0.481523	0.000292508	0.00220791
PRADC1	282.497	322.28	285.886	472.701	377.674	395.084	0.481462	0.00199682	0.0111291
RP11-283G6.3	44.8731	73.0026	66.053	86.6436	98.4822	72.1028	0.481456	0.111709	0.261499
DLST	2450.69	2799.91	2665.86	3636.84	3643.84	3770.09	0.481007	1.32e-07	2.35e-06
UTP6	971.911	877.811	952.608	1252.49	1263.06	1393.66	0.480884	8.24e-06	9.68e-05
IFI16	442.612	418.429	630.6	512.184	745.787	820.787	0.480623	0.00936699	0.039186
EIF4E2	1152.42	1122.64	1005.24	1630.87	1426.56	1521.07	0.480456	8.81e-06	0.000102939
HIST2H2AC	30.5953	42.7332	33.0265	50.4507	43.0262	55.3117	0.480073	0.194214	0.380253
PMM1	233.544	268.863	263.18	369.606	342.297	356.563	0.479772	0.00195123	0.0109072
ZNF141	183.572	103.272	115.593	223.738	175.929	160.997	0.479264	0.05133	0.147057
HMGN1P38	22.4366	29.3791	33.0265	29.6124	43.9823	44.4469	0.479087	0.252142	0.452241
UBLCP1	440.573	465.614	454.114	645.988	603.323	646.95	0.478644	0.000127435	0.00107715
IRF9	55.0716	14.2444	84.6304	63.6118	70.7542	79.0168	0.478246	0.280754	0.483649
ZNF136	203.969	202.092	140.363	281.866	252.42	228.161	0.47824	0.0158268	0.0592397
MPHOSPH10	655.76	866.238	847.336	1003.53	1115.81	1181.3	0.478055	0.000272712	0.00208274
CDK8	492.585	492.322	501.59	675.601	699.893	694.36	0.47789	6.65e-05	0.000621058
SGCE	320.231	308.035	273.501	367.413	431.218	456.322	0.477382	0.00201139	0.0111929
ESD	667.998	702.427	618.215	1009.01	862.436	898.816	0.477037	7.32e-05	0.000674497
ASCC3	3413.42	2899.63	2764.94	4933.2	3780.57	3923.18	0.477029	6.58e-05	0.000615528
NUMB	1554.24	1460.94	1460.39	1980.74	2136.97	2106.78	0.476214	5.57e-07	8.45e-06
PPP3CC	119.322	150.456	176.485	165.61	239.991	214.333	0.476112	0.0300178	0.0975426
B3GNT9	150.937	169.152	161.004	217.157	246.684	205.444	0.476034	0.0112239	0.0452312
SLC35B1	818.935	819.053	835.983	1231.66	1074.7	1134.88	0.475669	1.29e-05	0.000144886
MT2A	58.1311	79.2345	95.9833	72.3858	100.394	151.12	0.475273	0.126441	0.284916
PI4KA	3728.55	3567.33	3390.38	5118.55	5283.62	4453.58	0.475227	8.28e-07	1.22e-05
SLC39A14	962.733	912.532	1018.66	1349.01	1282.18	1390.7	0.475224	6.27e-06	7.61e-05
SUGT1	887.264	814.602	723.487	1231.66	1064.18	1075.62	0.474551	8.73e-05	0.000780342
TRIM59	97.905	141.554	117.657	223.738	132.903	141.242	0.474458	0.0608649	0.167677
HSD17B11	1042.28	1112.84	883.459	1770.16	1255.41	1199.08	0.474316	0.00133398	0.00797751
PSEN2	218.247	162.92	205.384	266.511	282.061	264.706	0.474037	0.00852569	0.0363825
ZNF582	35.6945	36.5013	45.4114	60.3215	51.6314	51.3609	0.473757	0.17447	0.353378
SNX24	193.77	194.08	196.095	269.802	280.148	260.755	0.473522	0.004876	0.0231831
RP11-488L18.10	61.1906	78.3442	86.6946	80.0631	103.263	130.378	0.473304	0.0939453	0.230413
OAS3	7527.47	4834.19	10301.2	9461.7	10176.2	11821.9	0.473231	0.134544	0.296118
NCAPH2	1049.42	937.46	1015.56	1387.39	1263.06	1516.13	0.473063	2.44e-05	0.000254472
LMF2	1507.33	1503.67	1572.89	2042.16	2072.91	2246.05	0.472937	7.1e-07	1.06e-05
STRADB	441.592	513.689	431.409	669.02	640.612	616.331	0.472391	0.000317929	0.00237219
PKP3	1844.9	1945.25	1955.79	2871.3	2550.02	2551.25	0.472159	8.11e-07	1.19e-05
FAM133B	340.628	365.013	372.58	560.442	419.744	516.572	0.471951	0.00173372	0.00990271
RHOB	1511.41	1894.51	1722.54	2146.35	2826.34	2134.44	0.470696	0.000237192	0.00185197
ZHX3	218.247	233.252	199.191	336.704	327.955	238.038	0.470646	0.0107018	0.0435593
SRGAP1	140.738	160.25	136.234	213.867	222.78	169.886	0.470479	0.0203132	0.072183
FURIN	1411.46	1655.91	1542.96	2024.61	2356.88	2007.03	0.470478	1.45e-05	0.000160333
FBXO5	389.58	533.275	361.227	579.086	563.165	639.048	0.470176	0.00305592	0.0158102
COX10-AS1	58.1311	45.404	46.4435	72.3858	62.1489	73.0905	0.469863	0.133416	0.29445
KDELC2	1618.49	1686.18	1589.4	2286.73	2218.24	2273.71	0.469674	2.74e-07	4.53e-06
PAFAH1B2	2114.14	1905.19	1523.35	3300.13	2223.98	2153.21	0.469536	0.00238292	0.0128564
NR6A1	116.262	82.7956	98.0474	135.998	150.114	124.451	0.469437	0.0486147	0.140806
CXADR	1647.05	1654.13	1292.16	2395.31	2095.85	1870.72	0.469281	0.000184586	0.00149703
EIF2B2	623.125	723.794	698.717	911.403	953.269	967.956	0.469258	5.08e-05	0.000489986
MISP	473.208	467.394	457.211	601.021	657.823	675.593	0.469224	0.000185923	0.00150518
TMSB4XP8	48.9525	73.8928	84.6304	91.0306	100.394	95.8078	0.469161	0.101197	0.242861
LYST	679.216	653.462	623.375	960.757	914.068	833.627	0.469104	6.35e-05	0.000596485
SEC24D	499.724	524.372	568.675	750.18	739.094	715.102	0.468907	0.000112185	0.000964114
GGH	691.454	775.43	777.155	990.369	1006.81	1108.21	0.468581	4.37e-05	0.000429579
ARHGAP21	382.441	328.511	358.131	471.604	545.955	460.273	0.468546	0.00117583	0.00717872
ADAT1	403.858	348.098	365.356	552.764	461.814	530.4	0.46754	0.00103678	0.0064465
AMOTL2	736.327	926.776	938.159	990.369	1287.92	1317.6	0.467443	0.000750452	0.00492003
GABARAP	61.1906	81.015	59.8605	125.03	74.5787	80.9922	0.467262	0.120961	0.275717
CDK4	3088.09	3041.18	2893.95	4462.69	3942.16	4071.34	0.467225	2.71e-07	4.48e-06
PCNA	3893.76	4449.59	4581.39	5693.25	5858.26	6302.58	0.46611	9.25e-07	1.35e-05
TMTC3	1503.25	1268.64	1079.55	2208.86	1652.21	1459.83	0.465787	0.00212476	0.0117089
YME1L1	1800.02	1957.71	1779.3	2718.85	2345.41	2583.85	0.465424	2.83e-06	3.72e-05
USP43	106.064	114.845	132.106	135.998	180.71	169.886	0.465315	0.0360182	0.112336
PLEKHO1	299.834	375.696	377.741	449.669	471.376	533.363	0.465314	0.00210907	0.0116461
COTL1	4251.73	3903.86	4383.24	5653.77	5290.31	6364.8	0.465257	2.07e-06	2.8e-05
PTAFR	129.52	126.419	129.01	144.772	192.184	193.591	0.464966	0.0282886	0.0931799
MORC4	624.145	616.961	659.498	928.951	856.699	837.578	0.464757	5.73e-05	0.000543884
DEK	6478.05	6612.07	6012.89	9588.92	8158.72	8617.77	0.464669	4.87e-07	7.52e-06
SLC22A15	39.7739	41.8429	49.5398	52.6442	72.6665	55.3117	0.464643	0.169238	0.346909
TAPBPL	228.445	225.24	316.848	320.252	340.385	401.01	0.464394	0.0100242	0.0412886
SLC25A42	70.3692	79.2345	67.0851	66.902	134.815	96.7956	0.464383	0.121313	0.276194
BACH1	559.894	469.175	396.318	671.214	700.849	594.601	0.464355	0.00176286	0.0100439
NOD1	150.937	137.102	177.517	230.318	187.403	224.21	0.464273	0.0193897	0.0696097
AC069213.1	70.3692	45.404	76.3738	95.4176	88.9208	80.0045	0.464099	0.118027	0.27139
NOP58	2191.64	2141.11	2057.96	3166.33	2681.97	2967.08	0.463738	1.95e-06	2.66e-05
GFM1	1307.44	1384.38	1436.65	1976.35	1858.73	1858.87	0.463617	1.84e-06	2.53e-05
NCAPD2	4716.78	4332.97	4752.72	6543.24	6016.02	6471.47	0.463486	1.05e-07	1.91e-06
RCN1P2	53.0319	65.8804	75.3417	95.4176	101.351	71.1151	0.463344	0.112143	0.262154
KCTD15	223.346	201.202	211.576	264.318	325.087	286.436	0.463184	0.00656966	0.0295491
NIPA2	2182.47	2190.08	2080.67	3295.75	2732.64	2869.3	0.462999	3.9e-06	5e-05
ESYT1	2770.92	2726.02	2650.38	3840.83	3778.66	3610.08	0.462818	7.14e-08	1.34e-06
ENC1	1527.73	1492.99	1612.11	2057.51	2262.22	2063.33	0.462766	1.78e-06	2.45e-05
FAM219A	203.969	208.324	252.859	259.931	314.569	340.76	0.462581	0.00947979	0.0395727
EXOC5	1871.41	1981.75	1851.55	2857.05	2499.34	2506.81	0.462447	2.25e-06	3.02e-05
TIMMDC1	605.787	770.088	877.266	1046.3	980.997	1077.59	0.462447	0.000736273	0.00484574
ARHGDIB	3346.11	3500.56	3275.82	4505.47	4617.19	4824.96	0.462377	6.25e-08	1.19e-06
RP11-3P17.3	80.5677	77.4539	52.636	106.385	65.9735	118.525	0.462346	0.130678	0.291329
STRIP2	264.14	186.067	236.346	309.285	312.657	321.993	0.461743	0.00840991	0.0360436
LYN	618.025	574.227	778.187	824.759	857.655	1028.21	0.461315	0.00120691	0.007327
FAM20B	1677.64	1712.89	1799.94	2549.95	2438.15	2158.15	0.461194	4.54e-06	5.71e-05
LMBRD2	272.298	316.938	233.25	358.639	414.964	359.526	0.460896	0.00542787	0.0253121
TMED5	1726.6	1784.11	1605.91	2507.18	2244.06	2293.46	0.460813	2.49e-06	3.31e-05
ZNF256	251.901	191.409	233.25	265.415	331.78	331.87	0.460616	0.00995995	0.0410859
HECA	224.366	254.619	209.512	361.929	323.175	263.718	0.46029	0.00964354	0.0400965
LIN7A	189.691	167.372	151.715	265.415	191.228	243.964	0.460076	0.0202904	0.0721394
AP1S2	100.965	146.895	82.5663	150.255	136.728	168.898	0.459815	0.0666383	0.178906
VCL	6391.36	5530.39	5303.85	8579.91	7960.8	7151.02	0.459798	7.74e-06	9.16e-05
PARD6A	101.984	116.626	116.625	154.642	172.105	134.329	0.459504	0.0379507	0.117023
MIB1	1356.39	1296.24	1155.93	1936.87	1735.39	1566.51	0.459471	5.71e-05	0.000542994
PIGS	1428.8	1536.61	1488.26	2179.25	2033.7	1912.21	0.459294	3.39e-06	4.41e-05
NOS1AP	46.9128	33.8305	48.5077	66.902	65.9735	44.4469	0.458829	0.191883	0.376875
KIAA0101	2142.69	2298.69	2023.91	3074.2	2671.45	3142.89	0.458796	6.55e-06	7.88e-05
SH3TC2	415.076	391.721	458.243	561.538	651.13	524.474	0.458765	0.00115076	0.00703634
CANX	15690.3	14004.9	13053.7	22225.7	18401.8	18125.5	0.458728	1.17e-05	0.000132305
FIG4	390.6	465.614	373.612	526.442	570.814	593.614	0.45826	0.00113559	0.00695918
EIF4E3	186.631	245.716	130.042	290.64	270.587	213.345	0.458174	0.0422802	0.127009
CSE1L	7377.55	6716.23	6295.68	10577.1	8472.34	8963.47	0.458159	1.1e-05	0.000125713
CCND1	11236.6	10656.6	10607.7	15253.7	14659.5	14733.7	0.458072	5.31e-09	1.24e-07
CD44	2360.94	2386.83	2222.06	3351.68	3170.55	3050.05	0.457453	4.74e-07	7.36e-06
ARMCX4	46.9128	35.611	57.7964	70.1923	75.5349	46.4224	0.457002	0.190104	0.37446
FCF1P2	90.7661	75.6734	87.7266	107.482	130.035	110.623	0.45684	0.0651222	0.175973
RIF1	2126.37	1791.23	1806.14	3108.2	2354.97	2393.22	0.456678	0.000217813	0.0017264
ARHGAP18	128.5	181.616	133.138	241.286	196.008	172.849	0.456629	0.036432	0.113212
DERA	429.354	405.075	337.49	604.312	509.621	495.83	0.456615	0.00218583	0.0120163
FAM213B	325.33	340.085	354.003	409.089	482.85	505.707	0.456272	0.0018064	0.0102277
TUBE1	80.5677	75.6734	130.042	126.127	115.693	150.132	0.456267	0.0870174	0.218176
KIAA1524	874.006	885.824	910.293	1242.62	1166.49	1254.39	0.456207	1.17e-05	0.000132202
MPP6	534.398	609.838	602.734	855.468	816.542	725.967	0.456177	0.000274505	0.00209291
SPTAN1	4224.19	3189.86	3585.44	5233.71	5418.43	4435.8	0.456162	9.15e-05	0.000811275
ACAD9	937.237	929.447	1035.17	1335.85	1282.18	1362.05	0.456102	1.42e-05	0.000157337
CSTB	6488.25	6479.42	8258.69	8049.08	10065.3	11001.1	0.456094	0.00025864	0.00199428
MTHFD2	1659.29	1744.05	1979.53	2260.41	2320.55	2801.14	0.455945	6.43e-05	0.000603155
KIN	143.798	211.885	197.127	218.254	239.034	301.251	0.455701	0.0264316	0.0884974
MCM6	2426.21	2563.1	2336.62	3560.06	3301.54	3187.34	0.455569	8.92e-07	1.3e-05
BDP1	1112.65	1070.11	1196.18	1678.03	1547.99	1407.49	0.455548	3.04e-05	0.000310725
EIF5AP4	112.183	104.162	107.336	182.061	131.947	130.378	0.455302	0.0497699	0.143402
LRRC16A	657.799	618.741	458.243	981.595	744.831	653.864	0.455073	0.00667839	0.0299143
IPO7	7499.93	7102.61	6840.61	10825	9286.01	9286.45	0.455072	1.02e-06	1.46e-05
MED27	193.77	308.035	285.886	370.703	349.946	360.514	0.455033	0.0123831	0.0490747
SEC24A	743.466	682.841	694.589	1021.08	902.594	983.759	0.454943	6.85e-05	0.000636946
CRCP	679.216	870.689	826.695	971.724	1124.42	1161.55	0.454799	0.000397519	0.002861
DGKZP1	264.14	359.671	248.731	413.476	383.411	401.01	0.45435	0.00729317	0.0320361
KLC2	905.621	810.15	1012.47	1068.24	1251.58	1414.4	0.453989	0.000528498	0.00365308
ERGIC2	1874.47	1764.53	1546.05	2603.7	2197.2	2301.36	0.453483	3.57e-05	0.00035754
HARBI1	88.7264	64.9901	61.9247	98.7079	99.4383	96.7956	0.453127	0.095077	0.232009
NKAIN1	52.012	82.7956	72.2455	100.901	71.7103	111.611	0.453086	0.127337	0.286142
THAP1	228.445	230.581	143.459	254.447	298.315	272.608	0.452955	0.0249161	0.0844826
FERMT2	1025.96	1175.16	1023.82	1379.72	1564.24	1470.7	0.452711	3.45e-05	0.000346558
GRPEL2	652.7	600.045	653.305	969.531	755.349	884	0.452531	0.000413508	0.00296043
SHMT2	3551.1	4118.41	4114.9	4936.49	5144.98	6038.86	0.451999	1.69e-05	0.000181569
SENP5	824.034	714.891	649.177	1223.98	879.647	890.914	0.451825	0.00219047	0.0120321
SEPSECS	73.4288	55.1971	77.4059	95.4176	86.0524	99.7587	0.451811	0.102306	0.244876
RP5-894A10.6	52.012	34.7207	62.9568	108.579	43.9823	52.3486	0.451759	0.246572	0.446099
XDH	188.671	154.018	176.485	255.544	251.464	202.48	0.451546	0.0177679	0.0650566
MSH3	474.227	422.881	422.12	693.149	523.007	588.675	0.451368	0.00171242	0.00982224
GTDC1	375.303	350.768	382.901	504.507	494.323	516.572	0.451136	0.000758014	0.00496483
KIF1C	3846.85	4127.32	3689.68	5619.77	5161.23	5165.72	0.45092	4.77e-07	7.39e-06
RP5-1011O1.2	29.5755	47.1846	27.8661	43.8702	32.5087	67.1643	0.450877	0.276263	0.479097
KAZALD1	86.6867	71.222	89.7908	91.0306	134.815	111.611	0.450663	0.0863915	0.217148
FBP1	1226.87	1393.28	1224.04	2060.8	1602.49	1593.18	0.450444	0.000240779	0.00187676
ZC3H10	58.1311	100.601	116.625	134.901	129.079	112.599	0.450257	0.101689	0.243685
AGPAT9	138.699	112.175	176.485	184.255	168.28	230.136	0.450093	0.0459776	0.13514
THRA	98.9249	116.626	85.6625	152.449	144.377	115.562	0.449774	0.0611711	0.168214
IER3IP1	415.076	462.943	416.96	603.215	557.428	609.417	0.449708	0.000568397	0.00388547
WDR92	65.27	103.272	116.625	143.675	109	137.292	0.449476	0.0907448	0.224749
PINX1	134.619	173.604	156.876	172.19	220.868	241.989	0.449428	0.0297684	0.0968593
FAM83A-AS1	70.3692	35.611	49.5398	72.3858	55.456	83.9553	0.4491	0.191789	0.376875
PPT2	85.6669	113.065	111.464	92.1274	217.999	112.599	0.448675	0.135307	0.297163
NEBL	44.8731	41.8429	45.4114	64.7085	58.3244	57.2872	0.448589	0.170242	0.348023
FAIM	188.671	216.337	229.121	257.737	308.832	298.288	0.448559	0.00965881	0.0401355
PFKFB2	459.95	381.038	348.842	618.57	531.613	474.101	0.448468	0.0039525	0.0195927
CBFB	1139.17	1533.94	1433.56	1846.93	1900.8	1857.88	0.448429	0.000145196	0.00121371
FAM78B	157.056	218.117	156.876	285.156	225.648	217.296	0.448372	0.0279552	0.0922379
SRD5A1	314.112	382.818	319.944	475.991	505.797	406.936	0.448175	0.00350679	0.0177583
ECHDC1	1113.67	1176.05	995.955	1661.58	1273.58	1548.73	0.447633	0.000280049	0.00212803
SBNO1	3177.83	2692.19	2259.22	4294.89	3451.66	3341.42	0.447574	0.000594327	0.00403437
CWC27	602.728	581.35	555.258	873.017	722.84	777.328	0.44745	0.000325321	0.00241675
ZNF665	114.223	79.2345	83.5983	141.481	117.605	118.525	0.447343	0.0737899	0.192822
RARRES3	62.2105	50.7457	68.1172	69.0955	83.184	93.8324	0.447189	0.129747	0.289966
APOL2	712.871	563.544	669.819	935.532	905.462	810.91	0.447158	0.000516819	0.00358874
MYD88	1433.9	1447.59	1648.23	1903.97	2110.2	2158.15	0.446918	1.83e-05	0.000195454
LAMC1	6569.83	5801.92	6038.69	9041.64	8489.55	7563.88	0.446888	3.34e-06	4.35e-05
NEDD4	2107	2044.96	2034.23	3101.62	2746.03	2582.86	0.446308	6.93e-06	8.29e-05
EIF1AXP1	165.215	192.299	175.453	255.544	225.648	245.94	0.446225	0.0130621	0.0511407
STXBP6	49.9724	40.0624	48.5077	46.0637	65.9735	76.0536	0.446161	0.189213	0.373142
SLC6A8	1268.69	619.631	736.904	1550.81	959.962	1065.74	0.44615	0.253923	0.454263
C11orf82	715.93	759.405	879.331	1119.79	987.69	1100.31	0.446054	0.000220161	0.00173995
ANAPC4	465.049	408.636	348.842	537.41	551.691	575.835	0.445629	0.00191986	0.0107672
ZNF658	120.342	129.09	115.593	190.835	149.157	158.034	0.445474	0.0373277	0.115442
KATNBL1	536.438	568.886	534.616	758.954	768.735	706.212	0.445388	0.000193635	0.0015602
WWC2	248.842	294.681	325.105	367.413	430.262	384.219	0.444909	0.00540152	0.0252145
ABCB11	116.262	118.407	88.7587	200.706	124.298	116.55	0.444792	0.0883331	0.220541
ARHGAP33	104.024	72.1123	81.5342	92.1274	128.122	129.39	0.444719	0.0927006	0.228265
HAGHL	33.6549	59.6484	55.7322	48.2572	75.5349	79.0168	0.444682	0.202642	0.390958
CCDC9	280.457	312.487	357.099	387.154	415.92	488.916	0.444414	0.00518633	0.0243693
POLA1	961.713	964.168	878.299	1376.43	1290.79	1149.69	0.444207	8.3e-05	0.000747325
ILKAP	267.199	279.546	343.682	410.186	366.201	434.592	0.444112	0.0054218	0.0252924
FABP4	7478.52	7003.79	6615.62	11630	8276.33	8795.55	0.443906	0.00020064	0.00160618
UBR7	1242.17	1270.42	1357.18	1856.81	1683.76	1723.55	0.443782	9.11e-06	0.000105813
KIAA2018	490.545	430.003	416.96	699.729	643.481	476.076	0.443392	0.00495372	0.023487
PLCG2	107.084	109.504	86.6946	125.03	148.201	139.267	0.443366	0.0553109	0.156065
CXorf23	176.433	135.322	154.812	206.19	186.447	241.001	0.44323	0.0278677	0.0919937
STX16	728.169	649.901	741.032	859.855	1027.85	990.673	0.443141	0.000268918	0.00205838
PDPN	28.5556	71.222	66.053	67.9988	66.9296	90.8693	0.442529	0.213815	0.405392
CCDC64	196.83	164.701	196.095	201.803	305.008	248.903	0.441856	0.0263271	0.0882794
WDR7	431.394	364.122	382.901	569.216	551.691	479.039	0.441545	0.00183948	0.0103828
MFSD2A	173.373	159.359	231.186	217.157	249.552	297.301	0.441025	0.0295083	0.0962336
MTERFD1	217.227	194.08	240.474	286.253	266.762	330.883	0.440993	0.0117132	0.0468425
DENND1B	292.695	382.818	305.495	481.475	422.613	429.654	0.440578	0.0047108	0.0225552
TRIM3	96.8852	102.382	100.112	137.094	130.035	139.267	0.440222	0.049815	0.143471
DENND1A	380.402	337.414	331.297	552.764	435.043	436.568	0.440217	0.00395028	0.0195927
RUSC1	1232.99	1249.06	1495.48	1655	1903.67	1835.16	0.440107	9.36e-05	0.000826481
BUD31	625.164	597.375	539.777	842.307	728.577	820.787	0.43983	0.00041305	0.00295871
SLC12A4	527.259	451.369	428.312	579.086	676.945	650.901	0.439647	0.00131875	0.00789684
MTX3	284.536	227.91	269.372	399.219	361.42	299.276	0.439603	0.0102091	0.041936
NAPA	2083.54	2258.63	2313.92	2813.18	3064.42	3143.88	0.438818	3.79e-06	4.89e-05
DYNC1LI1	711.851	858.225	777.155	1087.98	1008.73	1086.48	0.438516	0.000159456	0.00131834
AGO3	557.855	467.394	464.435	661.343	703.717	651.888	0.437894	0.000799347	0.00518319
COX16	298.814	304.474	278.661	482.572	338.473	375.33	0.437792	0.00880666	0.0373635
CTSH	10777.7	11462.3	11260	15963.3	14538.1	14874.9	0.4377	9.17e-08	1.68e-06
ATR	969.872	774.539	813.278	1313.91	1085.22	1064.75	0.437483	0.000709086	0.00469175
NMI	502.783	545.739	512.943	661.343	669.296	783.254	0.436801	0.000654083	0.00438104
CD74	1581.78	1526.82	1916.57	2218.73	2142.7	2437.67	0.436602	0.000101794	0.000887973
ZNF641	314.112	379.257	264.212	527.539	399.666	371.379	0.436513	0.0152293	0.0575827
NUP133	1259.51	1192.97	1229.21	1757	1631.17	1594.16	0.436373	1.09e-05	0.00012499
AGPAT6	1488.97	1591.81	1568.76	2118.93	2162.78	2009.99	0.436196	3.86e-06	4.96e-05
STK17A	326.35	343.646	360.195	507.797	457.034	429.654	0.436107	0.00227566	0.0123901
ZNF284	43.8533	51.636	43.3473	64.7085	59.2805	64.2011	0.436106	0.175148	0.354223
IMPAD1	1256.45	1282.89	1192.05	1842.55	1566.15	1641.57	0.435977	3.37e-05	0.00034019
GMNN	1247.27	1520.59	1561.53	1882.03	1955.3	2019.87	0.435933	7.72e-05	0.000704288
ZWILCH	963.753	1118.19	1043.43	1449.91	1334.77	1444.03	0.435466	4.85e-05	0.000470847
DUSP5	929.078	978.412	1336.54	1222.88	1506.87	1654.41	0.435334	0.00329452	0.0168526
DNAJB14	574.172	690.853	509.847	844.501	766.822	791.155	0.435054	0.00133691	0.00798803
RHOT1	537.458	584.911	583.124	762.244	777.34	766.463	0.435025	0.000207652	0.0016555
UBE2A	1049.42	1119.08	1154.9	1256.88	1506.87	1727.5	0.434943	0.00048424	0.00338495
MELK	1066.76	1184.07	1304.55	1468.55	1458.11	1878.62	0.434832	0.000595414	0.00403973
ORAI1	485.446	503.896	606.862	628.44	741.963	785.229	0.434715	0.00188559	0.0105968
APAF1	588.45	673.938	721.423	911.403	915.024	854.369	0.434221	0.000350977	0.00257364
ACAD8	346.747	394.392	426.248	372.897	568.902	634.11	0.434201	0.0167078	0.0619917
ANKRD13A	563.974	626.754	580.028	797.34	865.305	729.917	0.433743	0.000452117	0.00319651
FLNA	19383.2	17134.2	20373.2	24342.5	26196.3	26291.8	0.433567	1.73e-06	2.39e-05
LCP1	7067.52	7388.39	7280.28	10299.6	9288.88	9766.47	0.433399	1.68e-07	2.9e-06
STT3B	4807.54	5024.71	4488.51	7044.45	6148.92	6145.53	0.433141	3.88e-06	4.98e-05
MTHFD1L	728.169	771.868	744.128	1033.14	902.594	1095.37	0.433115	0.000233364	0.00182677
SUPT16H	6303.66	6260.41	6082.04	8629.26	8053.55	8488.38	0.432826	8.21e-08	1.53e-06
PRIM2	313.092	464.724	355.035	479.282	550.735	500.769	0.432743	0.00766029	0.0334418
EXT2	1660.31	1923.88	1798.91	2540.08	2373.13	2351.74	0.431988	1.12e-05	0.000127444
STARD3	647.601	785.223	727.615	944.306	954.225	1017.34	0.43197	0.000266546	0.00204343
Z83851.4	76.4883	69.4415	61.9247	122.836	86.0524	72.1028	0.431677	0.14022	0.305109
CTPS1	2030.51	2228.36	2453.25	2864.72	2994.62	3191.29	0.431414	2.12e-05	0.000223705
RP11-57H14.4	38.7541	39.1721	52.636	67.9988	46.8507	61.238	0.431187	0.212396	0.403706
CCNC	2039.69	1937.24	1717.38	3042.4	2242.14	2395.2	0.431028	0.000475301	0.00333617
STXBP5	590.49	601.826	536.681	907.016	713.279	712.139	0.430501	0.00144855	0.0085315
ECE1	700.633	776.32	844.24	1037.53	1027.85	1062.78	0.430492	0.000174355	0.00142594
RAP2A	344.707	351.659	268.34	467.217	424.525	409.9	0.430412	0.00592403	0.0271973
ATP5L	2517.99	2409.08	2309.79	3256.26	3046.25	3450.07	0.430357	4.09e-06	5.21e-05
LPAR5	66.2899	112.175	100.112	126.127	153.938	95.8078	0.430223	0.118819	0.272673
RIMKLB	146.858	89.9178	81.5342	149.159	155.85	123.464	0.430192	0.0996402	0.239802
SLC25A51	191.731	242.155	210.544	277.479	300.227	291.374	0.430177	0.0117823	0.0470912
GIMAP2	49.9724	54.3068	53.6681	78.9663	65.9735	68.152	0.43	0.156484	0.329341
DDIT4	328.39	323.17	392.19	463.927	410.183	531.388	0.429976	0.00562987	0.0260578
PLEKHM3	40.7938	33.8305	22.7057	54.8377	43.0262	33.5821	0.429802	0.292641	0.497427
TGFBR3	2887.18	2779.44	2587.42	4003.15	3731.81	3383.89	0.429624	1.15e-05	0.000130376
DYM	940.296	839.529	692.524	1355.59	1023.07	953.14	0.429549	0.00423044	0.0207589
GNPDA2	159.096	178.055	172.357	214.964	236.166	235.075	0.429506	0.0178817	0.0654206
KLHL8	509.922	458.492	448.954	704.116	621.489	583.736	0.429381	0.00131615	0.00788473
MAPKAPK3	1114.69	1120.86	1110.52	1562.88	1569.98	1371.93	0.428831	3.79e-05	0.00037891
RPP40	182.552	187.848	192.999	331.22	216.087	212.358	0.428803	0.0368584	0.114276
FAM50A	1045.34	1120.86	1141.48	1488.3	1451.42	1513.17	0.428774	1.89e-05	0.00020059
DSCR3	667.998	744.27	728.647	951.983	906.419	1024.25	0.428759	0.000199356	0.00159778
INTS7	666.978	675.719	751.353	990.369	910.243	914.619	0.42694	0.000212446	0.00168779
SERPIND1	98.9249	89.9178	92.887	131.611	149.157	97.7833	0.426887	0.086971	0.21814
SLC39A8	152.977	179.836	168.229	252.254	224.692	197.542	0.42669	0.0252348	0.085372
FIP1L1	622.105	626.754	682.204	800.631	871.041	922.521	0.426652	0.00032634	0.00242167
EIF1B	524.2	531.494	606.862	701.923	716.147	814.861	0.426281	0.000867182	0.00554126
IRAK4	333.489	399.733	322.008	517.668	454.165	448.42	0.426278	0.00426485	0.0208901
PRKDC	11218.3	7136.44	8923.35	14546.3	12320.8	9783.26	0.426098	0.0856825	0.215903
TTC37	1092.25	1116.4	1084.71	1638.55	1420.82	1366	0.425601	8.77e-05	0.000782656
TMEM9B	1033.1	1137.77	1101.23	1633.07	1330.94	1433.17	0.425538	0.000151897	0.00126275
MND1	180.512	147.786	139.331	210.577	194.096	223.222	0.425506	0.030103	0.0977611
RPS6KB1	892.363	846.652	777.155	1206.43	1141.63	1032.16	0.425432	0.0002208	0.00174398
ASMTL	168.274	138.883	159.972	230.318	186.447	210.382	0.425328	0.0295111	0.0962336
ATP6V0D1	1791.87	1657.69	1589.4	2430.41	2201.99	2134.44	0.425125	2.39e-05	0.000249017
ALG6	487.485	632.986	469.596	828.05	676.945	633.122	0.425054	0.00538722	0.0251656
PBK	1369.65	1586.47	1684.35	1935.77	1920.88	2372.48	0.424805	0.000346216	0.0025401
PCDH10	35.6945	29.3791	31.9944	33.9994	58.3244	37.533	0.424707	0.29008	0.494619
NME6	402.838	440.686	440.697	593.344	585.156	545.216	0.424104	0.00109339	0.00673084
PAFAH1B3	1053.5	1046.07	903.068	1408.23	1320.43	1301.8	0.424082	0.000107088	0.000928797
TNFAIP8	542.557	600.045	478.884	701.923	730.489	743.745	0.423523	0.000999115	0.00624653
CD109	472.188	470.955	495.398	687.665	609.06	633.122	0.423501	0.000751592	0.00492513
TMEM191A	57.1113	75.6734	57.7964	85.5468	101.351	69.1397	0.423425	0.151638	0.322734
NRXN3	1248.29	1039.84	1073.36	1476.23	1621.61	1408.47	0.423407	0.000186149	0.00150611
SMCO4	93.8256	81.9053	87.7266	89.9339	130.991	131.365	0.422759	0.0988862	0.238325
GOPC	491.565	489.651	446.89	588.957	675.989	647.938	0.421931	0.0010286	0.00640151
IRAK2	678.196	725.574	949.512	777.599	1190.39	1182.29	0.421931	0.011205	0.0451816
P2RY2	422.215	392.611	350.907	583.473	501.972	477.064	0.421543	0.00364306	0.0183256
ANKRD28	1159.56	1273.98	1273.58	1585.91	1619.7	1757.14	0.420796	3.84e-05	0.000382831
PLEKHG2	541.537	405.965	434.505	611.989	629.139	607.441	0.420781	0.0028872	0.0150716
BCL2	268.219	268.863	217.768	364.122	349.946	297.301	0.42054	0.0122841	0.0488244
ETV4	348.787	365.013	371.548	478.185	510.578	463.236	0.420033	0.00205631	0.0114137
DSE	34.6747	37.3916	41.2831	59.2247	37.2894	55.3117	0.419262	0.255149	0.455639
DIABLO	164.195	136.212	137.266	195.222	197.92	191.616	0.418947	0.0322564	0.10323
ZFP28	101.984	107.723	104.24	127.224	152.026	140.255	0.418908	0.0608749	0.167677
RASSF2	1032.08	1397.73	1063.04	1689	1748.78	1233.65	0.418648	0.00469278	0.0224926
GRAMD1A	40.7938	39.1721	35.0907	38.3864	39.2016	76.0536	0.418507	0.284593	0.48828
SPCS3	1661.33	1780.55	1791.69	2454.54	2329.15	2210.49	0.41808	1.16e-05	0.000131231
TPRKB	643.522	530.604	476.82	888.371	656.867	661.766	0.417965	0.0072953	0.0320361
ZNF24	1590.96	1387.94	1199.27	2073.96	1820.49	1688	0.417677	0.000740325	0.00486628
NUDT8	47.9327	51.636	33.0265	65.8053	51.6314	60.2503	0.417616	0.224179	0.419088
DMXL2	1069.82	828.846	931.967	1375.33	1251.58	1151.67	0.41708	0.00080098	0.00518884
USP45	243.743	217.227	228.089	315.865	323.175	280.51	0.416913	0.0108859	0.044117
LINC00467	41.8136	58.7582	35.0907	60.3215	62.1489	59.2626	0.416774	0.221502	0.41551
CCZ1	585.39	514.579	610.99	839.017	667.384	777.328	0.416717	0.00183288	0.0103561
PLK1S1	113.203	128.2	98.0474	149.159	174.017	130.378	0.416532	0.0686743	0.18293
SPRYD7	211.108	263.521	213.64	251.157	305.964	361.502	0.416077	0.0251351	0.0850768
PON2	423.235	551.08	521.199	694.246	654.954	647.938	0.416072	0.00226584	0.0123465
METTL6	194.79	186.958	208.48	265.415	225.648	296.313	0.41606	0.0212774	0.0746544
GUSB	1430.84	1387.05	1329.32	1933.58	1823.35	1776.89	0.415873	1.85e-05	0.000197428
CCDC92	406.918	433.564	464.435	549.474	652.086	538.302	0.415704	0.00264882	0.0140311
CCDC82	493.604	503.005	493.333	687.665	675.033	625.22	0.415609	0.000704553	0.00466629
COPS8	758.764	913.422	844.24	1003.53	1091.91	1261.31	0.415511	0.000897689	0.00569345
MGA	779.161	519.03	558.354	913.596	868.173	693.372	0.41539	0.0100106	0.0412575
SCAF11	1985.64	1955.04	1810.27	2889.95	2410.42	2371.49	0.415307	9.38e-05	0.000827776
B4GALT4	1153.44	1333.63	1207.53	1421.39	1774.59	1729.48	0.414921	0.000376947	0.00272881
GET4	107.084	149.566	124.881	152.449	178.798	177.788	0.414529	0.0566173	0.158764
RHBDF2	338.588	331.182	417.992	411.283	492.411	544.228	0.414496	0.00900019	0.0379312
POLQ	1138.15	1047.85	1090.91	1491.59	1515.48	1359.09	0.414265	6.5e-05	0.00060888
TMOD3	2398.67	2520.37	2194.2	3496.45	3040.52	2944.36	0.414086	5.68e-05	0.00054081
IPO11	841.371	818.163	846.304	1220.69	1095.73	1023.27	0.414072	0.00024376	0.00189781
AACS	1133.05	1134.21	1174.5	1526.68	1463.85	1594.16	0.413725	3.08e-05	0.000313105
AHCTF1	2345.64	2052.08	2010.49	3126.85	2732.64	2677.68	0.413702	7.82e-05	0.00071281
WFS1	1057.58	1353.22	982.538	1488.3	1636.91	1397.61	0.413684	0.00144417	0.00851442
ZNF559	157.056	276.876	209.512	298.317	282.061	278.534	0.413559	0.0410595	0.124136
HOOK1	896.443	862.676	705.941	1243.72	1048.88	992.648	0.413425	0.0016567	0.00957523
RHBDF1	271.278	261.741	404.575	338.897	481.893	425.703	0.413368	0.0311327	0.100458
MFHAS1	1585.86	1714.67	1810.27	2474.28	2260.31	2072.21	0.413159	8.21e-05	0.000741652
ANAPC15	111.163	100.601	94.9512	134.901	122.386	151.12	0.413038	0.0719102	0.189035
RIOK3	1234.01	1156.47	999.052	1663.78	1382.58	1468.72	0.413028	0.000479902	0.00336154
ID4	219.266	336.524	271.437	295.027	426.437	380.268	0.41287	0.0311544	0.10048
SIX2	72.4089	75.6734	73.2775	97.6111	103.263	93.8324	0.412677	0.11035	0.259071
RP11-347C12.2	60.1708	42.7332	41.2831	86.6436	65.0174	40.4961	0.41261	0.255713	0.456183
PTPLAD2	49.9724	55.1971	38.1869	88.8371	60.2367	42.4715	0.412036	0.252269	0.45235
SPOCD1	1007.61	863.567	1001.12	1094.56	1332.86	1390.7	0.411838	0.000869407	0.00555287
PPP3R1	856.669	843.981	757.545	1186.69	1027.85	1056.85	0.411476	0.000351183	0.00257377
ZNF501	47.9327	40.0624	31.9944	52.6442	50.6753	56.2995	0.411345	0.243751	0.443026
NUBP1	173.373	259.07	203.319	253.35	282.061	311.129	0.411316	0.0310547	0.100254
ZNF492	72.4089	87.247	57.7964	62.515	107.087	119.513	0.411283	0.180662	0.361515
SYPL1	4392.47	4923.22	4513.28	6334.85	5779.85	6276.9	0.411115	4.25e-06	5.37e-05
CCRN4L	101.984	137.993	117.657	176.577	124.298	175.812	0.410987	0.0786785	0.201916
ITPRIP	47.9327	69.4415	83.5983	74.5793	104.219	87.9062	0.409995	0.172692	0.350821
RP11-156P1.3	68.3295	64.9901	68.1172	107.482	74.5787	85.9307	0.40974	0.14472	0.312158
CDC45	1305.4	1383.49	1489.29	1673.65	1959.13	1915.17	0.409541	0.000123599	0.00104993
C10orf54	176.433	160.25	182.678	216.061	249.552	223.222	0.409407	0.0252428	0.0853779
RP11-348P10.2	27.5358	32.0499	36.1227	40.5799	44.9385	41.4838	0.408968	0.289994	0.494595
C12orf57	346.747	352.549	310.656	384.961	466.595	488.916	0.40894	0.00697833	0.0309524
G2E3	1269.71	1079.9	1086.78	1577.13	1440.9	1543.79	0.408836	0.000172581	0.00141313
TBCD	2740.32	2605.83	2678.24	3803.54	3469.82	3379.94	0.408744	6.82e-06	8.19e-05
TRIB3	863.808	1059.43	1234.37	1245.91	1465.76	1478.6	0.408613	0.00239216	0.0128902
RP11-343N15.5	158.076	138.883	117.657	227.028	141.508	182.726	0.408407	0.0737609	0.192792
DYNLT3	562.954	720.232	489.205	813.792	827.059	714.114	0.408376	0.00602724	0.0275412
RRP1B	1232.99	1315.83	1143.54	1714.23	1653.16	1534.9	0.408246	9.88e-05	0.000865908
PLXDC2	206.008	220.788	208.48	324.639	239.034	280.51	0.407967	0.0218858	0.0761817
PANX1	451.791	458.492	419.024	688.762	564.121	512.621	0.407951	0.00482312	0.023012
VPS26A	1240.13	1536.61	1346.86	1950.03	1715.31	1808.5	0.407762	0.000249499	0.00193806
DNMT1	3749.97	3371.47	3746.44	4540.56	5014.94	4858.54	0.407738	7.4e-06	8.8e-05
IMPDH1	1420.64	1400.4	1505.8	2059.7	1852.99	1827.26	0.407594	4.43e-05	0.000435332
RHBDD2	740.407	879.592	755.481	1152.69	982.91	1018.33	0.407534	0.000778447	0.00507668
GNAI3	2676.07	2923.66	2518.27	4146.83	3345.53	3276.23	0.407123	0.000261957	0.00201871
ACAP3	318.191	248.387	335.425	330.123	450.341	412.863	0.406813	0.0190969	0.068849
ID2	169.294	173.604	127.978	160.126	252.42	211.37	0.406758	0.0653078	0.176273
MMS22L	755.704	697.976	641.953	1049.59	880.603	849.43	0.406733	0.00138486	0.00822762
DEPDC1	1045.34	1098.6	1115.68	1426.88	1301.3	1593.18	0.406649	0.000244696	0.00190293
ZNF197	289.636	268.863	261.116	389.348	353.771	343.723	0.40657	0.00782031	0.0340004
PVRL4	404.878	518.14	567.643	424.444	840.445	709.176	0.406292	0.0427726	0.128148
TRIP13	1288.06	1468.95	1555.34	1796.48	1840.57	2077.15	0.406153	0.000225854	0.00177874
ITGB1BP1	744.486	737.148	703.877	924.564	995.339	975.857	0.406148	0.000224857	0.00177199
RAB3GAP2	1100.41	997.108	935.063	1502.55	1272.62	1243.53	0.405685	0.000570065	0.00389492
PPIC	480.347	594.704	571.771	810.502	650.174	723.004	0.405642	0.00312885	0.0161021
C16orf62	78.528	89.9178	74.3096	118.449	110.912	92.8447	0.405605	0.113486	0.2638
EPB41L1	1531.81	1590.03	1552.25	2025.71	2143.66	2021.84	0.405527	1.27e-05	0.000142652
DDHD2	588.45	683.731	641.953	862.049	785.945	888.939	0.405504	0.000805694	0.00521442
ATP6V0E1	1842.86	2137.55	2085.83	2626.73	2572.97	2834.73	0.405178	4.35e-05	0.000428488
ATG7	420.176	397.063	433.473	607.602	510.578	538.302	0.405056	0.00282679	0.0148447
GCSH	374.283	414.868	357.099	579.086	411.139	529.412	0.404807	0.0100395	0.0413264
CHPT1	1155.48	1314.94	1120.84	1641.84	1678.98	1435.14	0.404583	0.000302633	0.002273
DOPEY1	566.013	420.21	447.922	763.341	598.542	536.326	0.404256	0.0127227	0.0501434
DDX50	682.276	786.113	641.953	1009.01	900.682	885.976	0.404246	0.00110238	0.00677705
RRM1	2278.33	2432.23	2001.2	3147.69	2797.66	2939.42	0.404108	8.93e-05	0.000796114
MBOAT7	4773.89	5428.9	5326.56	6592.59	7026.66	6927.8	0.403897	4.95e-06	6.18e-05
PGM1	872.986	733.587	768.898	1213.01	923.629	1006.48	0.403645	0.00205725	0.0114137
IL1B	182.552	149.566	246.667	188.642	266.762	308.165	0.403441	0.0748868	0.194717
CEP152	521.14	569.776	522.232	796.244	697.981	641.024	0.403187	0.00200205	0.0111501
CRYZL1	219.266	304.474	243.57	350.961	336.56	328.907	0.403081	0.0174852	0.064333
MTF2	771.002	877.811	876.234	1142.82	1093.82	1102.28	0.40257	0.00025479	0.00197168
RP11-355I22.7	90.7661	128.2	155.844	168.9	157.763	168.898	0.402568	0.0838104	0.21197
SDR42E1	570.093	563.544	527.392	778.696	739.094	678.557	0.402393	0.00102633	0.00639055
ADAM9	3138.06	3776.55	3824.88	4384.82	4617.19	5189.43	0.402082	0.000156659	0.00129837
MICAL1	248.842	238.594	215.704	263.221	348.034	317.055	0.401975	0.0196597	0.0703748
TMX4	266.179	358.781	342.65	424.444	468.507	386.194	0.401823	0.0129288	0.0507549
PJA1	277.398	358.781	339.554	399.219	438.867	451.383	0.401679	0.00896906	0.0378351
KRT18	9357.07	7879.82	7098.63	11775.9	9635.96	10734.4	0.401531	0.000367263	0.00266579
BRIP1	767.943	720.232	705.941	1026.56	905.462	965.98	0.401052	0.000421021	0.00300789
CYB5R1	358.985	446.918	521.199	470.508	620.533	659.79	0.400747	0.0170409	0.0630316
PPIAP11	77.5081	69.4415	58.8285	78.9663	96.5699	95.8078	0.40019	0.148442	0.31812
KAT2B	434.454	432.674	445.858	573.603	614.797	543.24	0.399637	0.00196406	0.0109699
GATAD1	776.101	714.001	776.123	910.306	984.822	1092.41	0.399575	0.00068569	0.00456133
IPPK	126.461	146.895	118.689	146.965	183.578	186.677	0.39943	0.0611488	0.168214
GPRC5B	236.604	233.252	330.265	285.156	399.666	368.416	0.399217	0.0342852	0.10807
SMAD5	929.078	876.921	714.198	1236.04	1095.73	993.636	0.399201	0.00238284	0.0128564
TPX2	4817.74	4481.64	4279	6514.72	5523.61	5868.97	0.399094	2.93e-05	0.000300501
PIP5K1B	123.401	151.347	140.363	151.352	183.578	212.358	0.39908	0.0612748	0.168323
CSNK2A1	2443.55	2351.22	2232.39	3137.81	3128.48	2999.67	0.398929	8.04e-06	9.47e-05
ZNF440	602.728	569.776	561.451	856.565	708.498	722.016	0.398679	0.00164032	0.0094967
HIP1	1082.05	804.809	855.593	1295.27	1262.1	1056.85	0.398601	0.00305893	0.0158198
UGCG	737.347	884.933	873.138	1033.14	1140.67	1115.12	0.398233	0.000664949	0.00444725
MYO5C	1696	1536.61	1696.74	1979.64	2257.44	2255.93	0.398154	8.97e-05	0.000798668
OSBP2	60.1708	56.0873	56.7643	72.3858	78.4033	77.0414	0.398113	0.170107	0.3478
TRIM65	321.251	324.95	375.676	359.735	464.683	520.523	0.398089	0.0157537	0.0590473
SLC15A3	48.9525	32.9402	56.7643	50.4507	55.456	76.0536	0.398077	0.259681	0.460249
CD83	302.894	302.694	287.95	404.702	372.894	400.022	0.397604	0.00629095	0.0285102
FOXO1	146.858	125.529	106.304	190.835	137.684	170.874	0.397316	0.0783315	0.201519
RP11-650L12.2	52.012	83.6859	91.855	85.5468	95.6138	118.525	0.397273	0.171666	0.349681
CTSB	3141.12	3798.8	3452.3	4740.17	4636.31	4312.34	0.397185	4.99e-05	0.000483043
2003-03-01	49.9724	36.5013	38.1869	71.289	55.456	37.533	0.396906	0.283902	0.487382
RPS6KB2	1152.42	1087.03	983.57	1584.81	1323.29	1337.36	0.396858	0.000624149	0.00420536
LYRM7	413.037	437.125	306.527	580.183	456.078	488.916	0.396793	0.0155661	0.0585705
RTN2	178.473	207.434	141.395	225.931	283.017	185.689	0.396166	0.0655888	0.17687
C12orf45	178.473	172.713	173.389	279.672	190.271	221.247	0.39589	0.0446239	0.132068
E2F1	689.415	687.292	753.417	902.629	915.024	983.759	0.395737	0.000491511	0.00342874
DOK7	124.421	185.177	164.1	199.609	222.78	201.493	0.395646	0.0535737	0.152204
CALCOCO2	686.355	803.918	775.091	928.951	959.006	1092.41	0.395538	0.00106019	0.00655912
PARP12	564.994	549.3	880.363	765.535	902.594	953.14	0.395459	0.018545	0.0672509
RBM15	393.66	368.574	384.965	517.668	530.656	460.273	0.395429	0.00386786	0.0192833
PLEKHG5	91.786	67.6609	78.4379	85.5468	112.824	113.587	0.39531	0.138557	0.302313
RBM8A	780.181	965.948	905.133	1090.17	1155.97	1241.55	0.395241	0.000877127	0.00558907
DCUN1D1	1030.04	1173.38	976.346	1467.46	1340.51	1375.88	0.394879	0.000366558	0.00266425
ANAPC13	531.339	611.619	587.252	860.952	729.533	686.458	0.394839	0.0027733	0.014592
PI4K2A	548.676	732.696	755.481	749.083	945.62	982.771	0.394796	0.00805402	0.0348164
OAS1	1184.04	875.14	1913.47	1379.72	1731.57	2110.74	0.394763	0.27271	0.475378
YWHAH	2866.78	3398.18	3117.91	3900.06	4017.69	4418.03	0.394583	6.37e-05	0.000598121
STAU2	595.589	591.143	541.841	802.824	791.682	678.557	0.394475	0.00168533	0.00971597
PLA2G15	194.79	235.033	230.153	245.673	327.955	293.35	0.394309	0.0277842	0.0917626
ZNF334	48.9525	25.818	47.4756	55.9345	44.9385	59.2626	0.394307	0.291914	0.496688
DMRT2	52.012	60.5387	71.2134	67.9988	79.3594	93.8324	0.394302	0.184173	0.365861
NAA30	716.95	743.38	703.877	978.305	933.19	933.386	0.393972	0.000324899	0.00241493
PKN1	1443.08	1432.45	1337.57	1954.42	1785.11	1797.63	0.393826	6.23e-05	0.000586961
SLFN13	584.371	488.761	477.852	601.021	759.173	675.593	0.393628	0.00496238	0.0235036
ATP6V1B2	1170.78	1397.73	1315.9	1770.16	1700.01	1634.66	0.393548	0.000197145	0.00158285
NFXL1	373.263	380.147	368.452	506.701	496.235	471.138	0.393446	0.00325271	0.0166593
KIAA0895	47.9327	44.5138	36.1227	51.5475	69.7981	47.4101	0.393197	0.260867	0.461567
BTBD6	1234.01	1298.02	1289.07	1758.1	1635	1625.77	0.392984	6.02e-05	0.000568534
FBLN1	26718.9	27845.1	23788.4	35993.3	34937.3	31949.4	0.392872	1.67e-05	0.000180511
VGLL1	1388.01	1427.11	1638.94	1765.77	1926.62	2153.21	0.392722	0.000474448	0.0033319
TCIRG1	440.573	419.32	555.258	591.151	610.972	653.864	0.392615	0.00581905	0.0268058
DGKZ	1996.85	1836.64	2029.07	2672.79	2583.48	2438.66	0.392564	3.4e-05	0.000342859
CLCN7	625.164	590.252	620.279	851.081	772.559	786.217	0.392522	0.000776	0.00506557
EIF1	7408.15	8211.9	7912.94	9692.02	10115.9	11078.2	0.392258	1.09e-05	0.000124973
NSMF	485.446	457.601	456.179	656.956	588.981	590.65	0.391965	0.00211036	0.0116485
COX11	792.419	686.402	647.113	1030.95	893.989	865.234	0.391846	0.00201634	0.0112159
PIGCP1	32.635	46.2943	33.0265	58.128	44.9385	44.4469	0.391486	0.291023	0.495295
LEMD2	935.197	1099.49	1079.55	1273.33	1411.26	1400.57	0.391471	0.000415172	0.00296922
ZNF544	1437.98	1295.35	1236.43	1822.81	1726.78	1657.38	0.39128	0.000167336	0.00137788
MRPS9	542.557	622.302	657.434	822.566	718.059	849.43	0.390806	0.00245279	0.0131598
SFI1	347.767	324.06	349.874	383.864	483.806	470.15	0.390695	0.00895707	0.0377962
NVL	524.2	591.143	563.515	767.728	669.296	765.475	0.390659	0.00180049	0.0102028
DSC2	26.5159	40.9527	47.4756	52.6442	48.763	49.3855	0.390268	0.292288	0.496952
PPP1R13L	1191.18	1439.57	1414.98	1538.75	1905.58	1856.89	0.390085	0.00104197	0.00646992
KIF15	932.137	1030.05	846.304	1228.36	1181.79	1272.17	0.389982	0.000556405	0.00381691
ACTN1	7405.09	7066.11	7517.66	9614.15	9354.85	9826.72	0.389142	1.18e-06	1.68e-05
DYNLT1	290.656	421.99	411.799	433.218	525.876	513.609	0.389033	0.0190294	0.0686238
GALNT14	674.117	722.903	714.198	945.402	947.532	872.148	0.388888	0.000551164	0.00378477
SWAP70	1629.71	1841.09	1582.18	2293.31	2171.39	2153.21	0.388591	0.000101139	0.000883393
TIMM44	931.118	932.118	1016.6	1188.88	1171.27	1408.47	0.388435	0.000733321	0.00483098
POLE	2996.3	2206.1	2543.04	3373.62	3676.35	3085.61	0.388391	0.00106457	0.00658022
RP11-697E2.7	209.068	251.058	211.576	299.414	293.534	287.424	0.38838	0.0198981	0.0710106
DRG1	1222.79	1209.88	1139.41	1848.03	1406.48	1423.29	0.388297	0.00153467	0.00897279
MFSD8	271.278	250.167	304.463	379.477	339.429	361.502	0.388214	0.0130745	0.0511742
NUP50	2787.23	2532.83	2273.67	3735.55	3215.49	2987.82	0.388005	0.000548956	0.00377342
LAP3	1377.81	1257.07	1798.91	1628.68	1791.8	2378.4	0.387893	0.0103672	0.0424445
BAZ1A	1964.22	1940.8	1992.94	2876.79	2549.06	2292.47	0.387813	0.000206507	0.0016483
STMN1	1476.73	1754.73	1673	1831.58	2199.12	2385.32	0.387684	0.00104581	0.00648781
USP34	2732.16	2174.94	2217.94	3614.9	3011.83	2692.5	0.387235	0.00194776	0.0108967
DENR	2765.82	2767.87	2427.45	3852.9	3241.31	3320.68	0.387192	0.000176799	0.00144419
SENP1	794.458	797.686	665.69	1063.85	941.796	949.189	0.387123	0.00144175	0.00850623
C9orf91	130.54	212.776	228.089	223.738	264.85	258.78	0.387109	0.0704084	0.186165
EPHB3	330.429	458.492	376.709	493.54	549.779	482.002	0.386621	0.0118414	0.0472492
ARHGEF19	46.9128	43.6235	60.8926	81.1598	49.7192	67.1643	0.386478	0.247067	0.446788
ARHGEF40	352.866	354.329	421.088	460.637	527.788	484.965	0.386384	0.00709641	0.0313028
S100PBP	330.429	307.145	370.516	477.088	428.35	411.875	0.386365	0.00913377	0.0383872
ASH2L	811.796	851.103	889.651	1036.43	1157.88	1140.8	0.386269	0.000434945	0.00309115
AUNIP	81.5875	136.212	144.491	135.998	155.85	181.739	0.386239	0.122032	0.277598
USP35	137.679	146.005	159.972	155.739	228.517	194.579	0.386105	0.06638	0.178415
ZNF200	109.123	117.516	149.651	150.255	179.754	160.997	0.386074	0.0785527	0.201783
ZNF35	292.695	280.437	281.757	411.283	348.99	357.551	0.386028	0.0111593	0.0450509
TTLL12	1367.61	1462.72	1425.3	1759.19	1871.16	1929.98	0.385827	7.04e-05	0.000652146
NAPEPLD	263.12	210.105	198.159	333.413	271.543	272.608	0.385722	0.033151	0.105373
OPA1	2754.6	2625.42	2581.23	3764.06	3350.31	3287.1	0.385522	4e-05	0.000397488
RITA1	726.129	713.11	691.492	845.598	967.611	968.943	0.385393	0.000843033	0.00541745
KPNA2	9503.93	9750.29	9583.88	12799.1	11550.1	13320.3	0.38537	7.22e-06	8.62e-05
MBIP	275.358	255.509	273.501	291.737	366.201	391.133	0.385135	0.0198999	0.0710106
SUCLG1	1675.6	1736.93	1657.52	2224.22	2084.38	2313.22	0.38497	4.63e-05	0.000452079
RP11-61A14.3	74.4486	90.8081	77.4059	121.74	110.912	84.943	0.384967	0.145068	0.312858
CLSPN	897.463	746.05	840.112	1027.66	1133.98	1078.58	0.384739	0.000893961	0.00567244
BRCA1	1730.68	1468.95	1464.52	2243.96	2043.27	1802.57	0.384707	0.000815124	0.00527044
CENPL	247.822	337.414	252.859	358.639	345.166	392.121	0.384655	0.0227866	0.0786329
ABLIM3	268.219	312.487	332.329	364.122	429.306	398.047	0.384617	0.0131588	0.0514302
DENND6A	864.828	939.24	795.732	1273.33	1016.37	1107.22	0.384568	0.0017541	0.0100023
BICC1	303.914	273.314	243.57	409.089	345.166	318.043	0.384355	0.0209982	0.0739036
DSP	3027.92	2374.36	2335.59	3657.68	3528.15	2913.74	0.384337	0.00172116	0.00984748
HIGD1A	2165.13	2377.92	2136.4	3004.01	2778.54	2937.45	0.384145	3.9e-05	0.000388457
CDK11B	348.787	316.938	380.837	445.282	444.604	474.101	0.383485	0.00732029	0.0321343
HN1	3538.86	4056.09	3937.38	4577.85	5004.42	5461.05	0.383447	0.000108213	0.000937182
BPGM	1279.9	1298.02	1784.46	1581.52	1903.67	2202.59	0.383415	0.00825681	0.0355126
XRCC6BP1	216.207	234.142	192.999	293.93	307.876	238.038	0.383101	0.0324362	0.103657
ANKRD13B	167.254	152.237	182.678	168.9	221.824	262.731	0.382867	0.0661313	0.177931
HSDL1	447.712	458.492	448.954	606.505	596.63	563.982	0.382547	0.00236062	0.0127659
SAAL1	776.101	678.39	692.524	1032.05	835.664	931.41	0.382327	0.00208386	0.0115303
B3GALT5	103.004	77.4539	108.368	120.643	150.114	104.697	0.382149	0.132901	0.293766
DOCK1	704.712	624.973	750.321	936.628	969.524	803.008	0.382	0.00255646	0.0136141
PYROXD1	233.544	270.644	261.116	331.22	334.648	331.87	0.381876	0.0144323	0.0553433
CLN6	2318.11	2187.41	2036.29	3091.75	2787.14	2646.07	0.381731	0.000145022	0.001213
C7orf49	387.541	459.382	472.692	575.796	607.147	536.326	0.38138	0.00551371	0.0256336
BOP1	391.62	210.995	196.095	311.478	399.666	327.92	0.381279	0.0936829	0.229852
SPRY4	1004.55	1069.22	943.319	1311.72	1566.15	1051.91	0.381146	0.00571836	0.0264224
NLGN4X	414.057	351.659	457.211	587.86	504.841	498.793	0.380702	0.0100456	0.0413333
GGNBP2	1693.96	1621.19	1660.61	2180.35	2182.86	2113.7	0.380501	2.95e-05	0.000302191
MTR	834.232	649.01	768.898	851.081	1079.48	997.587	0.380233	0.00456768	0.0220557
AGPAT2	887.264	1044.29	909.261	1255.78	1225.77	1217.85	0.380086	0.000544928	0.00375141
MYO1C	3671.44	3525.49	3240.73	4795.01	4516.79	4272.83	0.38001	4.19e-05	0.000414448
TECPR1	327.37	383.709	339.554	416.767	538.306	411.875	0.379629	0.0158354	0.0592553
GINS2	737.347	657.913	567.643	939.919	770.647	844.492	0.379609	0.00470309	0.0225262
ST3GAL4	870.947	968.619	1026.92	1172.43	1359.63	1196.12	0.379515	0.000978741	0.00613889
KLHL22	640.462	604.497	651.241	780.889	899.726	784.242	0.379306	0.00161983	0.00939403
TRHDE	112.183	144.225	127.978	176.577	173.061	151.12	0.379247	0.0741781	0.193576
CAP1	6509.66	6928.12	6275.04	8862.87	8290.67	8485.41	0.379039	6.52e-06	7.86e-05
NDC80	1010.67	1066.55	1086.78	1367.65	1284.09	1462.8	0.378847	0.000320646	0.00238984
GMPS	2896.36	2621.86	2147.75	3635.74	3117.96	3215	0.378657	0.00123633	0.00747233
FANCI	5692.77	5478.75	5204.77	7261.61	7090.72	6939.65	0.378648	4.98e-06	6.21e-05
GATC	460.969	479.858	522.232	660.246	619.577	622.257	0.378489	0.00266743	0.0141168
E2F4	1139.17	1124.42	1289.07	1243.72	1528.86	1843.07	0.378357	0.00538205	0.0251501
ZNF829	222.326	226.13	232.218	289.543	321.262	273.596	0.378226	0.0213362	0.0748032
S100A14	598.648	625.863	608.926	851.081	725.708	806.959	0.377827	0.00168402	0.00971597
SGCB	289.636	307.145	251.827	443.089	305.008	356.563	0.377821	0.0306359	0.0990902
CDV3	2537.37	2923.66	2957.94	3328.65	3592.21	4018	0.377795	0.000301928	0.00227022
PPP2R2D	627.204	583.13	563.515	773.212	795.507	735.844	0.377733	0.00147458	0.00866985
ARL5B	426.295	462.053	402.51	700.826	480.937	497.806	0.377672	0.0192134	0.0691568
RBM17	1136.11	1111.06	1234.37	1418.1	1440.9	1662.32	0.37751	0.000546117	0.00375769
PQLC1	652.7	758.514	748.257	949.789	986.734	869.185	0.377269	0.00154057	0.00900342
PIGT	2067.22	1914.09	1869.09	2553.24	2581.57	2462.36	0.376992	4.66e-05	0.000455317
KAT7	1155.48	1165.37	1000.08	1616.62	1367.28	1330.44	0.376687	0.00131571	0.00788473
MRPS10	921.939	999.779	929.902	1316.11	1144.5	1243.53	0.376503	0.000539919	0.00372396
SLC25A40	344.707	404.185	322.008	474.895	479.025	437.555	0.376111	0.0103142	0.0422654
MRPL9	812.816	787.893	854.561	1153.79	937.015	1096.36	0.376106	0.0014956	0.00877074
INSIG2	277.398	327.621	309.623	405.799	429.306	352.612	0.376052	0.014992	0.0569924
RNMT	660.859	712.22	644.017	938.822	852.875	827.701	0.375872	0.00137841	0.00819641
AKAP7	720.01	703.317	749.289	1034.24	837.577	948.201	0.375821	0.00179676	0.0101943
CHAMP1	681.256	674.828	669.819	896.048	916.936	815.848	0.3758	0.00100673	0.0062872
DERL2	504.823	438.906	500.558	583.473	637.744	650.901	0.375782	0.00384833	0.0192304
AGO2	904.602	702.427	668.787	1100.04	1015.42	837.578	0.375775	0.00917124	0.038509
ATP6V1C1	1134.07	1253.51	1043.43	1644.03	1374.93	1436.13	0.375761	0.00114627	0.00701515
CCDC93	980.07	834.188	801.925	1073.72	1164.58	1153.64	0.37519	0.00131418	0.00788334
RAD18	686.355	681.951	552.162	950.886	713.279	828.688	0.374991	0.00786334	0.0341438
PIK3C2A	1789.83	1620.3	1645.13	2408.47	2025.1	2122.59	0.374855	0.00031019	0.00231952
PTGES	185.612	177.165	219.833	217.157	283.973	252.854	0.374728	0.0449465	0.13282
2009-03-01	476.267	459.382	471.66	602.118	619.577	602.503	0.3747	0.00241275	0.0129706
FAM133DP	43.8533	64.9901	43.3473	88.8371	65.9735	43.4592	0.374659	0.293156	0.498055
DEPDC5	449.751	475.407	478.884	562.635	602.367	654.852	0.374597	0.003733	0.0187504
GPALPP1	235.584	267.973	247.699	345.478	284.929	344.711	0.374534	0.0224671	0.0777591
CC2D1B	957.633	856.445	986.667	1075.92	1272.62	1279.08	0.374358	0.00138902	0.00823491
NDRG2	208.048	252.838	216.736	336.704	263.894	279.522	0.374276	0.0335039	0.106246
TEX2	953.554	934.789	861.785	1270.04	1178.92	1117.1	0.374271	0.000638058	0.00429059
FKBP5	914.8	927.667	918.55	1324.88	1105.3	1149.69	0.374001	0.000844197	0.00542238
LDLR	1603.19	1848.21	1849.48	2101.38	2390.34	2377.42	0.373988	0.000330178	0.0024441
USP49	123.401	105.943	135.202	163.416	174.017	134.329	0.373872	0.0917004	0.226252
ZNF790	123.401	136.212	110.432	153.546	167.324	159.021	0.373798	0.0770544	0.19891
TMEM14B	815.875	649.01	745.16	1071.53	837.577	954.128	0.373674	0.00493772	0.0234275
ZNF530	349.806	324.95	318.912	394.832	454.165	437.555	0.373665	0.00953037	0.0397231
AUP1	2030.51	1998.67	2261.28	2558.73	2608.34	2979.92	0.373435	0.00025484	0.00197168
ARRB2	155.016	256.399	237.378	261.028	323.175	256.805	0.373403	0.0686354	0.182862
MMD	180.512	223.459	230.153	246.77	280.148	294.337	0.373332	0.036195	0.112758
DNAJC13	2031.53	1931.9	2019.78	2552.15	2659.02	2536.44	0.37308	3.05e-05	0.00031086
ALG9	140.738	114.845	146.555	177.674	157.763	184.702	0.372915	0.0748234	0.194664
MAZ	996.388	1053.2	1020.73	1365.46	1284.09	1327.48	0.372858	0.00023061	0.00180992
SREK1IP1	595.589	505.676	421.088	831.34	519.183	622.257	0.372679	0.0335311	0.106292
CDC40	728.169	806.589	625.439	992.563	956.138	850.418	0.372592	0.00384442	0.0192179
RHOBTB2	1205.46	1505.46	1194.11	1784.42	1741.13	1531.94	0.372182	0.00188009	0.010579
VPS54	839.332	749.612	699.749	1191.08	900.682	872.148	0.372152	0.00769791	0.0335713
TAX1BP1	3660.22	3729.36	3264.46	5015.46	4447	4329.13	0.372073	0.000140653	0.00117936
ASF1B	1428.8	1688.85	1784.46	1965.38	2129.32	2249.02	0.372021	0.00079528	0.00516367
ATP9A	1663.37	1531.27	1506.83	2246.15	2118.8	1719.6	0.371865	0.00131342	0.00788223
DBR1	551.736	565.325	566.611	690.955	696.068	791.155	0.371691	0.00235902	0.0127623
MAN2B2	818.935	942.801	821.534	1116.5	1202.82	1024.25	0.371573	0.00150125	0.00879629
IQGAP1	14858.1	13358.6	12498.5	19491.5	17543.2	15629.5	0.37122	0.000304151	0.00228063
AIFM2	783.24	859.115	998.02	971.724	1142.58	1298.84	0.371075	0.00592212	0.0271973
CNEP1R1	149.917	222.569	189.902	194.126	276.324	256.805	0.370609	0.0744013	0.193862
BACE2	583.351	607.168	578.996	746.89	801.243	739.795	0.370609	0.00156498	0.00913039
RABAC1	381.422	397.953	339.554	463.927	495.279	487.929	0.370551	0.0075704	0.0330828
ZNF260	887.264	910.751	755.481	1228.36	1039.32	1036.11	0.370532	0.00258887	0.0137598
RP11-44F21.5	88.7264	72.1123	88.7587	138.191	87.9647	96.7956	0.370514	0.172373	0.350382
RPN1	5925.29	5807.26	5418.41	8123.66	7014.23	7037.43	0.370498	6.68e-05	0.000622659
ZNF486	153.996	168.262	153.78	210.577	196.008	209.394	0.370433	0.0477054	0.138834
RBFOX2	2051.93	1919.43	1850.52	2578.47	2572.01	2375.44	0.370351	9.32e-05	0.000823898
LTV1	521.14	604.497	646.081	684.375	757.261	847.455	0.370041	0.00593645	0.0272269
MPHOSPH9	846.471	881.372	948.48	1222.88	1135.89	1100.31	0.369936	0.000725147	0.00478871
STIP1	7655.97	7017.15	6719.86	9474.86	8738.14	9431.64	0.369835	2.73e-05	0.000280959
SLC44A1	2323.2	2617.41	2374.81	3472.32	3050.08	2931.52	0.369459	0.000263977	0.00203198
LARP4B	1656.23	1655.02	1636.88	2057.51	2212.5	2121.6	0.369458	6.02e-05	0.000568497
SLC9A1	1738.83	1576.68	1660.61	2484.15	2029.88	1915.17	0.369359	0.00125676	0.00758567
AMDHD2	63.2303	87.247	84.6304	71.289	121.429	110.623	0.369339	0.198676	0.386041
MCMBP	1607.27	1754.73	1789.62	2167.19	2185.73	2300.38	0.369008	0.000110695	0.000954005
FAM69A	185.612	181.616	146.555	240.189	232.341	191.616	0.368756	0.0582707	0.161867
RYBP	917.86	966.839	873.138	1281.01	1199.95	1081.54	0.368571	0.00106136	0.00656336
TMEM201	497.684	487.871	476.82	630.634	593.761	663.741	0.368477	0.00316387	0.0162514
RINT1	464.029	448.699	498.494	737.019	524.92	561.019	0.368405	0.0143328	0.0550548
SPCS2	1533.85	1613.18	1350.99	2081.64	1881.68	1846.03	0.368384	0.000562399	0.00385221
BLZF1	521.14	459.382	410.767	582.377	625.314	587.687	0.36812	0.00678399	0.0302481
GPHN	262.1	296.462	290.014	327.93	387.236	379.281	0.367508	0.0178654	0.0653785
NBL1	90.7661	87.247	79.47	109.675	110.912	111.611	0.367291	0.131838	0.292518
LIG1	2555.73	2369.91	2305.66	3348.39	3053.9	2926.58	0.367289	0.000132133	0.00111271
CMPK1	3475.63	3591.37	3147.84	4859.72	4054.98	4259	0.366628	0.000266205	0.00204221
STAG1	1145.28	1183.18	1002.15	1660.49	1406.48	1229.7	0.366551	0.00390663	0.0194361
CUL4B	1051.46	1071	1055.82	1456.49	1314.69	1327.48	0.366428	0.000352952	0.00258395
ZFP69	121.361	113.955	99.0795	172.19	127.166	132.353	0.365826	0.114054	0.264759
GSE1	505.843	414.868	498.494	547.28	662.603	616.331	0.365747	0.00888476	0.0375606
PDIA6	5313.39	5464.51	5592.83	7094.9	6813.44	7183.61	0.365548	6.38e-06	7.73e-05
ZNF862	48.9525	59.6484	48.5077	74.5793	60.2367	68.152	0.365525	0.240478	0.439248
SLCO4A1	420.176	397.953	461.339	547.28	548.823	551.142	0.365401	0.00548578	0.0255452
DLAT	1117.75	1150.24	1127.03	1538.75	1390.22	1446.01	0.365391	0.000282595	0.00214618
TK1	3231.89	3356.34	2955.87	4397.99	3838.89	4059.49	0.36519	0.000130655	0.00110231
RFC1	1095.31	1230.36	1014.53	1560.68	1350.07	1394.65	0.365128	0.00138912	0.00823491
PLCB3	1640.93	1649.68	1704.99	2066.29	2310.98	2055.42	0.365043	0.000163823	0.00135132
TMEM161B	463.009	391.721	395.286	528.636	544.042	536.326	0.364982	0.0069628	0.0308936
LIMS1	1638.89	1710.22	1655.45	2368.99	1909.41	2168.02	0.364721	0.000540917	0.00372757
MLKL	210.088	177.165	180.614	262.124	244.771	224.21	0.364671	0.0430096	0.128604
ACP2	835.252	868.908	935.063	1219.59	1104.34	1074.63	0.364514	0.00106561	0.00658366
KIAA0368	2557.77	2124.2	2189.04	3388.97	2791.92	2664.84	0.36435	0.00168146	0.00970888
SLC7A1	1512.43	1399.51	1506.83	1942.35	1799.45	1945.79	0.364332	0.000179972	0.00146572
URM1	626.184	632.986	701.813	814.889	848.094	860.295	0.364315	0.00168979	0.00973345
GLRX	52.012	64.0998	54.7001	72.3858	71.7103	76.0536	0.363951	0.219461	0.413047
TRMT6	830.153	849.322	873.138	1086.88	1063.23	1134.88	0.363944	0.000576245	0.00392729
EED	629.244	722.903	771.994	925.661	938.927	869.185	0.36387	0.00257958	0.0137265
UNC93B1	484.426	500.335	608.926	701.923	653.998	694.36	0.36387	0.0061017	0.0278162
GPR161	124.421	89.0275	107.336	159.029	128.122	125.439	0.363811	0.126061	0.284295
TRIM37	1105.51	1118.19	1039.3	1472.94	1418.91	1307.73	0.363579	0.000485441	0.00338813
SMARCA5	2449.67	2652.13	2202.45	3118.07	3087.37	3191.29	0.363058	0.000196923	0.00158201
TMPRSS13	188.671	175.384	243.57	259.931	272.499	247.915	0.362944	0.0496904	0.14322
SOWAHC	1830.62	2035.17	1760.73	2661.82	2254.57	2323.09	0.36294	0.00058467	0.00397476
TMEM65	267.199	264.412	285.886	337.8	372.894	339.772	0.3627	0.0173697	0.0639597
SDAD1	643.522	611.619	661.562	845.598	755.349	863.258	0.362597	0.00226825	0.0123547
MCM2	3222.71	3396.4	3186.03	4538.37	3991.87	4077.27	0.362347	7.38e-05	0.000678743
ACTL6A	1177.92	1498.33	1425.3	1811.84	1719.14	1743.31	0.36222	0.00121606	0.00736614
RANBP2	4189.52	3436.46	3321.23	5244.68	4804.59	4021.95	0.362146	0.00234554	0.0126995
FAM84A	2829.05	2563.1	2827.89	3704.84	3605.6	3251.54	0.361792	0.000147831	0.00123271
ARHGEF10	494.624	493.212	516.039	658.053	652.086	622.257	0.361784	0.00301712	0.015648
WDR1	8329.07	9007.8	8956.37	10778.9	11472.7	11533.5	0.361703	1.15e-05	0.000130662
YTHDF2	1746.99	1887.38	1756.6	2503.89	2121.67	2303.34	0.361495	0.00032775	0.00242949
GCFC2	368.164	387.27	347.81	512.184	451.297	455.334	0.361476	0.00972372	0.0403437
AGO4	341.648	350.768	314.784	484.765	430.262	380.268	0.361439	0.0166138	0.0617273
PLEKHA8	478.307	443.357	475.788	658.053	577.507	560.031	0.361415	0.00594905	0.0272663
ZNF622	450.771	697.976	586.22	826.953	682.682	722.016	0.361411	0.0209707	0.0738258
LNX2	469.128	487.871	497.462	671.214	636.788	561.019	0.361264	0.00546419	0.025464
GOLGA4	3986.57	3671.49	3299.55	5363.13	4614.32	4098.01	0.361043	0.00146095	0.00859343
TMTC1	68.3295	67.6609	79.47	86.6436	85.0963	104.697	0.361032	0.181967	0.362931
EPRS	3394.04	3069.67	3147.84	4497.79	3684.95	4162.21	0.360971	0.000312196	0.00233197
ZSWIM3	61.1906	52.5262	75.3417	91.0306	78.4033	73.0905	0.360777	0.218892	0.41249
KIAA0232	1023.92	946.362	1079.55	1495.97	1236.29	1184.26	0.360653	0.00272247	0.0143578
PPIF	2257.93	2562.21	2788.68	3169.62	3204.02	3392.78	0.360201	0.000379067	0.00273978
PHF19	702.673	780.771	818.438	939.919	940.839	1073.64	0.360132	0.00240539	0.012937
CHM	277.398	333.853	319.944	443.089	406.359	346.686	0.35965	0.0233058	0.0801807
ZNF883	198.87	131.761	162.036	237.996	194.096	199.517	0.35955	0.0846607	0.213684
PLAU	1040.24	1307.81	1840.2	1287.59	1844.39	2239.14	0.359036	0.274716	0.477631
USP32	1060.64	977.522	1000.08	1497.07	1211.43	1189.2	0.358903	0.00256929	0.0136771
PIGK	549.696	554.641	531.52	788.566	653.042	657.815	0.35883	0.00524315	0.0245685
IGSF9	341.648	354.329	395.286	462.83	499.104	436.568	0.358498	0.0116127	0.0465088
DMBX1	50.9922	51.636	48.5077	67.9988	78.4033	47.4101	0.358486	0.276105	0.479014
MOCS1	232.524	252.838	223.961	295.027	282.061	332.858	0.358406	0.0295426	0.09627
ERCC4	198.87	184.287	191.967	229.222	253.376	253.841	0.358018	0.0397378	0.121081
[truncated: 6,035 more rows]
